# Supplementary material for: SMRT genome assembly corrects reference errors, resolving the genetic basis of virulence in Mycobacterium tuberculosis
Source: BMC Genomics. 2017 Apr 17;18:302. doi: 10.1186/s12864-017-3687-5 (PMC5393005; doi:10.1186/s12864-017-3687-5)
Supplement: Supplementary file 1 — Raw Variants. Zip archive containing the following data in Variant Call Format (VCF): H37RaSD-H37RaJH.vcf. Variants in our H37Ra assembly with respect to the H37Ra reference sequence (NC_009525.1). H37RaSD-H37Rv.vcf. Variants in our H37Ra assembly with respect to the H37Rv reference sequence (NC_000962.3). H37RaJH-H37Rv.vcf. Variants in the H37Ra reference sequence (NC_009525.1) with respect to the H37Rv reference sequence (NC_000962.3). (ZIP 16 kb) [file 12864_2017_3687_MOESM1_ESM.zip]

Archive with 4 entries (3 files):
- S2_raw-variants/
- S2_raw-variants/H37RaSD-H37RaJH.vcf
- S2_raw-variants/H37RaSD-H37Rv.vcf
- S2_raw-variants/H37RaJH-H37Rv.vcf
