# Supplementary material for: SMRT genome assembly corrects reference errors, resolving the genetic basis of virulence in Mycobacterium tuberculosis
Source: BMC Genomics. 2017 Apr 17;18:302. doi: 10.1186/s12864-017-3687-5 (PMC5393005; doi:10.1186/s12864-017-3687-5)
Supplement: Supplementary file 1 — Raw Variants. Zip archive containing the following data in Variant Call Format (VCF): H37RaSD-H37RaJH.vcf. Variants in our H37Ra assembly with respect to the H37Ra reference sequence (NC_009525.1). H37RaSD-H37Rv.vcf. Variants in our H37Ra assembly with respect to the H37Rv reference sequence (NC_000962.3). H37RaJH-H37Rv.vcf. Variants in the H37Ra reference sequence (NC_009525.1) with respect to the H37Rv reference sequence (NC_000962.3). (ZIP 16 kb) [file 12864_2017_3687_MOESM1_ESM.zip › S2_raw-variants/H37RaSD-H37RaJH.vcf]

##fileformat=VCFv4.2
##FILTER=<ID=PASS,Description="All filters passed">
##source=biodiffV0.1
##bcftools_normVersion=1.3+htslib-1.3
##bcftools_normCommand=norm --fasta-ref /home/afif/valafar/resources/H37Ra_NC009525_1.fasta -
#CHROM	POS	ID	REF	ALT	QUAL	FILTER	INFO
gi|148659757|ref|NC_009525.1|	19254	.	AG	A	.	PASS	.
gi|148659757|ref|NC_009525.1|	42031	.	T	C	.	PASS	.
gi|148659757|ref|NC_009525.1|	151991	.	T	C	.	PASS	.
gi|148659757|ref|NC_009525.1|	178884	.	GA	G	.	PASS	.
gi|148659757|ref|NC_009525.1|	222233	.	C	A	.	PASS	.
gi|148659757|ref|NC_009525.1|	222319	.	C	A	.	PASS	.
gi|148659757|ref|NC_009525.1|	338059	.	AACCT	TGCCG	.	PASS	.
gi|148659757|ref|NC_009525.1|	338102	.	TTTT	GCCG	.	PASS	.
gi|148659757|ref|NC_009525.1|	460741	.	A	ACCTTCCACGCCGAGCAGACGCGGAATCGCACTGCGCGGACCTCACGCGTGCGATT	.	PASS	.
gi|148659757|ref|NC_009525.1|	676400	.	CT	TC	.	PASS	.
gi|148659757|ref|NC_009525.1|	978203	.	TG	T	.	PASS	.
gi|148659757|ref|NC_009525.1|	980440	.	AA	GG	.	PASS	.
gi|148659757|ref|NC_009525.1|	1028224	.	CG	C	.	PASS	.
gi|148659757|ref|NC_009525.1|	1092860	.	T	G	.	PASS	.
gi|148659757|ref|NC_009525.1|	1092891	.	T	G	.	PASS	.
gi|148659757|ref|NC_009525.1|	1192696	.	T	G	.	PASS	.
gi|148659757|ref|NC_009525.1|	1192748	.	A	C	.	PASS	.
gi|148659757|ref|NC_009525.1|	1219188	.	A	G	.	PASS	.
gi|148659757|ref|NC_009525.1|	1219271	.	CG	C	.	PASS	.
gi|148659757|ref|NC_009525.1|	1224107	.	A	G	.	PASS	.
gi|148659757|ref|NC_009525.1|	1341580	.	C	CA	.	PASS	.
gi|148659757|ref|NC_009525.1|	1562654	.	G	A	.	PASS	.
gi|148659757|ref|NC_009525.1|	1618030	.	C	G	.	PASS	.
gi|148659757|ref|NC_009525.1|	1619492	.	T	G	.	PASS	.
gi|148659757|ref|NC_009525.1|	1634199	.	A	C	.	PASS	.
gi|148659757|ref|NC_009525.1|	1634933	.	G	C	.	PASS	.
gi|148659757|ref|NC_009525.1|	1737571	.	GC	G	.	PASS	.
gi|148659757|ref|NC_009525.1|	2005784	.	C	CCTGAACCGCCCCGGCATGTCCGGAGACTCCAGTTCTTGGAAAGGATGGGGTCATGTCAGGTGGTTCATCGAGGAGGTACCCGCCGGAGCTGCGTGAGCGGGCGGTGCGGATGGTCGCAGAGATCCGCGGTCAGCACGATTCGGAGTGGGCAGCGATCAGTGAGGTCGCCCGTCTACTTGGTGTTGGCTGCGCGGAGACGGTGCGTAAGTGGGTGCGCCAGGCGCAGGTCGATGCCGGCGCACGGCCCGGGACCACGACCGAAGAATCCGCTGAGCTGAAGCGCTTGCGGCGGGACAACGCCGAATTGCGAAGGGCGAACGCGATTTTAAAGACCGCGTCGGCTTTCTTCGCGGCCGAGCTCGACCGGCCAGCACGCTAATTACCCGGTTCATCGCCGA…	.	PASS	.
gi|148659757|ref|NC_009525.1|	2009619	.	AC	A	.	PASS	.
gi|148659757|ref|NC_009525.1|	2053216	.	T	G	.	PASS	.
gi|148659757|ref|NC_009525.1|	2191295	.	A	ACTCGCCGGGCGGTCCGGTCAGGCGAGCCGTCGG	.	PASS	.
gi|148659757|ref|NC_009525.1|	2313721	.	C	G	.	PASS	.
gi|148659757|ref|NC_009525.1|	2336793	.	T	A	.	PASS	.
gi|148659757|ref|NC_009525.1|	2349445	.	AC	A	.	PASS	.
gi|148659757|ref|NC_009525.1|	2366892	.	TG	T	.	PASS	.
gi|148659757|ref|NC_009525.1|	2366908	.	CA	C	.	PASS	.
gi|148659757|ref|NC_009525.1|	2477033	.	A	G	.	PASS	.
gi|148659757|ref|NC_009525.1|	2705335	.	G	A	.	PASS	.
gi|148659757|ref|NC_009525.1|	2984929	.	G	C	.	PASS	.
gi|148659757|ref|NC_009525.1|	3058627	.	G	A	.	PASS	.
gi|148659757|ref|NC_009525.1|	3135093	.	TTG	T	.	PASS	.
gi|148659757|ref|NC_009525.1|	3135100	.	CT	C	.	PASS	.
gi|148659757|ref|NC_009525.1|	3135110	.	TA	T	.	PASS	.
gi|148659757|ref|NC_009525.1|	3135118	.	CGC	G	.	PASS	.
gi|148659757|ref|NC_009525.1|	3135122	.	TA	T	.	PASS	.
gi|148659757|ref|NC_009525.1|	3135126	.	TC	T	.	PASS	.
gi|148659757|ref|NC_009525.1|	3135137	.	AGTTG	GT	.	PASS	.
gi|148659757|ref|NC_009525.1|	3135151	.	AAAG	A	.	PASS	.
gi|148659757|ref|NC_009525.1|	3135158	.	TTC	T	.	PASS	.
gi|148659757|ref|NC_009525.1|	3135164	.	TTCC	T	.	PASS	.
gi|148659757|ref|NC_009525.1|	3135172	.	TC	T	.	PASS	.
gi|148659757|ref|NC_009525.1|	3135176	.	CGGG	C	.	PASS	.
gi|148659757|ref|NC_009525.1|	3145567	.	CG	C	.	PASS	.
gi|148659757|ref|NC_009525.1|	3378001	.	A	C	.	PASS	.
gi|148659757|ref|NC_009525.1|	3402622	.	A	G	.	PASS	.
gi|148659757|ref|NC_009525.1|	3476429	.	TG	T	.	PASS	.
gi|148659757|ref|NC_009525.1|	3569552	.	C	CCGGCGCGGCCGGTGG	.	PASS	.
gi|148659757|ref|NC_009525.1|	3701733	.	T	TAGCTCGGCGACGATGCACGCCGCGCAGCGGCGTGAGGAGGAGCCGAGCAGTCCAACACAGCTCGGCGACGATGCACGCCGCGCAGCGGCGTGAGGAGGAGCCGAGCAGTCCAACAC	.	PASS	.
gi|148659757|ref|NC_009525.1|	3741252	.	G	GCCGGAGATGAAGGCGCCGGTGTTGACGTCGCCGGAGTTGGCCACCCCGGTGTTGATGTCACCGGTGTTCAACCAACCCGTGTTGACACTGCCCGGGTTGAAACCGCCCGTATTGGCCTGCCCCGCGTTGAAACTGCCGGTGTTGTAGCTACCCGCATTGACCACACCCGTGTTGAACCCACCCGCGTTGAACAACCCCGTGCTGGCAATCCCCGAATTACCGATCCCGGTGTTATAACTCCCCGAATTGAACACCCCCCAGTTCCCGGTGCCAGAGTTAAAGAACCCCACATTACCGGTCCCCGAATTAAACAACCCCACATTCCCGCTGCCGGTATTGAAACCACCGAACCCGGTCAGATTATCACCGGTCAACCCAATACCGAAATTCCCACTGCC…	.	PASS	.
gi|148659757|ref|NC_009525.1|	3776133	.	GC	G	.	PASS	.
gi|148659757|ref|NC_009525.1|	3812095	.	G	GGGCAACGGCGGGGCCGGCGGGAACGGCGGCGCCGGCGGGGCCGGTGGTCAGCTGTACGGCAACGGCGGGGACGGCGGCAACGGCGGGGCCGGCGGGGCCAACATCGCCGGCGGCAATGGCAGCGACGGCGGCGCCGCCGGCCACGGCGGGGCCGGCGGGAGCGCCCGGCTGATCGGAGCCGGCGGCCACGGCGGGGACGGCGGCGCCGGCGGGAACACCGCCGGCAGAAGGGCCGACGCGATCGCCGGCACCGGCGGGGACGGCGGCAACGGCGGGAATGGCGGCTTGCTAAGCGGCAACGCCGGGGCCGGCGGCCACGGCGGGGCGGGCGGGAGCAGCACCGCGACCACCACCACCGGAACACCCCCAACGGGTGCAACGGGCGGCAATGGCGGCAA…	.	PASS	.
gi|148659757|ref|NC_009525.1|	3812623	.	ACGC	TCGT	.	PASS	.
gi|148659757|ref|NC_009525.1|	3812636	.	GCA	C	.	PASS	.
gi|148659757|ref|NC_009525.1|	3936806	.	C	A	.	PASS	.
gi|148659757|ref|NC_009525.1|	3944049	.	CGGCGGCACCGGCGGCACCGGCGGGGCCGGTGGTGACGGCGCCCCGGCGACCCTGATCGGCGGACCCGACGGCGGTGACGGCGGCCAAGGCGGCATCGGCGGGGACGGCGGCAACGCCGGATTCGGCGCCGGTGTTCCCGGCGACGGCGGGGACGGCGGCAACGCCGGATTCGGCGCCGGTGTTCCCGGCGACGGCGGGATCGGCGGCACCGGCGGGGCCGGGGGCGCCGGCGGCG	C	.	PASS	.
gi|148659757|ref|NC_009525.1|	3951007	.	GCCGGCGGAA	G	.	PASS	.
gi|148659757|ref|NC_009525.1|	3955465	.	C	T	.	PASS	.
gi|148659757|ref|NC_009525.1|	3956619	.	G	A	.	PASS	.
gi|148659757|ref|NC_009525.1|	3957463	.	G	A	.	PASS	.
gi|148659757|ref|NC_009525.1|	3957609	.	C	CGGCGGTAGCAGCGGTGCCGGCGGCACCAACGGCTCCGGCGGCGCCGGCGGCACCGGCGGACAAGGCGGCGCCGGGGGTGCT	.	PASS	.
gi|148659757|ref|NC_009525.1|	3957623	.	GTA	CCGATAACCCCACCG	.	PASS	.
gi|148659757|ref|NC_009525.1|	3957628	.	A	ATCGGCGGCACCG	.	PASS	.
gi|148659757|ref|NC_009525.1|	3957633	.	T	TGACGGCGGCACCGGCGGAGCGGCCGGA	.	PASS	.
gi|148659757|ref|NC_009525.1|	3957639	.	C	CGGGGCCGGCGG	.	PASS	.
gi|148659757|ref|NC_009525.1|	3957640	.	A	AGCGGCCGGCACCGGAGGCACCGGCGGCATGATCGGCACCACAGGCAACGCCGGTGTCGGCGGGGCCGGCGGCCAAGGCGGTGACGGCGGAGCCGGCGGGGCCGGCGCCGACGCCGACCAGCCCGGCGCCACCGGCGGCACCGGGTTCGCCGGTGGAGCCGGCGGGGCCGGCGGGGCCGGCGGGGCCGGCGGTAGCAGCGGTGCCGGCG	.	PASS	.
gi|148659757|ref|NC_009525.1|	3958224	.	CAAC	TAGCAGCGGTGCCGGCGGCACCAACGGCTCCGGCGGCGCCGGCGGG	.	PASS	.
gi|148659757|ref|NC_009525.1|	3958234	.	AC	GGACAAGG	.	PASS	.
gi|148659757|ref|NC_009525.1|	3958241	.	GCGCCATC	CCGGGGGTGCTGGCATCAGCTTCAGCAACGGCAGCAACGGCGGCACCGGCGGCACCGGG	.	PASS	.
gi|148659757|ref|NC_009525.1|	3958252	.	TCC	GTGGGCGGCACCGGGGGCGACGGCGGCAACGCAGGCACCGGCGCCGGCGACCCCGGCAAA	.	PASS	.
gi|148659757|ref|NC_009525.1|	3958258	.	G	GGCA	.	PASS	.
gi|148659757|ref|NC_009525.1|	3958265	.	G	GCACC	.	PASS	.
gi|148659757|ref|NC_009525.1|	3958268	.	C	CGGCACCGG	.	PASS	.
gi|148659757|ref|NC_009525.1|	3958273	.	GT	AGCGGCGGGGCCGGCGGTAGCGGCGGGG	.	PASS	.
gi|148659757|ref|NC_009525.1|	3958279	.	TG	CTTCAACGGCGGCAC	.	PASS	.
gi|148659757|ref|NC_009525.1|	3958285	.	G	GGCA	.	PASS	.
gi|148659757|ref|NC_009525.1|	3958290	.	GGGTGC	CGGCACCGGCGGCACCGGCGGCAAAGGCGGCA	.	PASS	.
gi|148659757|ref|NC_009525.1|	3958296	.	T	TGGGC	.	PASS	.
gi|148659757|ref|NC_009525.1|	3958303	.	AGCTTCA	GCTGGCGACGGCGGGCCCGGCGGTGACGGCGGCAACGCCGGGGTCGGAGGAAAAGGCG	.	PASS	.
gi|148659757|ref|NC_009525.1|	3958310	.	G	GCAC	.	PASS	.
gi|148659757|ref|NC_009525.1|	3958316	.	TCA	GCAACGGCG	.	PASS	.
gi|148659757|ref|NC_009525.1|	3958322	.	A	GCGGCGGGAC	.	PASS	.
gi|148659757|ref|NC_009525.1|	3958330	.	A	ACAGGCGGGG	.	PASS	.
gi|148659757|ref|NC_009525.1|	3958339	.	A	AACG	.	PASS	.
gi|148659757|ref|NC_009525.1|	3958344	.	G	CGCC	.	PASS	.
gi|148659757|ref|NC_009525.1|	3958349	.	TGGGC	GCCTAGCCAACACCGGCGGCACCGCA	.	PASS	.
gi|148659757|ref|NC_009525.1|	3958358	.	C	ACG	.	PASS	.
gi|148659757|ref|NC_009525.1|	3958363	.	GGGGG	CATCGGCGGTGA	.	PASS	.
gi|148659757|ref|NC_009525.1|	3958375	.	ATCGCAGGCACC	CAAGGCGGTAACGGCGGCCAAGGAGACAGCGGTTCCGGATTG	.	PASS	.
gi|148659757|ref|NC_009525.1|	3958390	.	G	GGCCAGC	.	PASS	.
gi|148659757|ref|NC_009525.1|	3958392	.	C	CGGCTTT	.	PASS	.
gi|148659757|ref|NC_009525.1|	3958397	.	ACCC	GCGGCCCCGGCGGCAAAGGCGGGGCCGG	.	PASS	.
gi|148659757|ref|NC_009525.1|	3958407	.	A	CGCCGGCACCGGCGGCACCAACGGCTCCGGCGCCGGCGG	.	PASS	.
gi|148659757|ref|NC_009525.1|	3958409	.	G	GC	.	PASS	.
gi|148659757|ref|NC_009525.1|	3958414	.	AC	GGACAAGG	.	PASS	.
gi|148659757|ref|NC_009525.1|	3958419	.	C	CGCCGGGGGTGCT	.	PASS	.
gi|148659757|ref|NC_009525.1|	3958424	.	CCGC	TCAGCTTCAGCAA	.	PASS	.
gi|148659757|ref|NC_009525.1|	3958433	.	C	GCAA	.	PASS	.
gi|148659757|ref|NC_009525.1|	3958441	.	A	ACCG	.	PASS	.
gi|148659757|ref|NC_009525.1|	3958446	.	C	CACCG	.	PASS	.
gi|148659757|ref|NC_009525.1|	3958450	.	TC	GCGTGGGCGGCACCGGGGGCGA	.	PASS	.
gi|148659757|ref|NC_009525.1|	3958458	.	TAGC	CAACGCA	.	PASS	.
gi|148659757|ref|NC_009525.1|	3958465	.	GG	ACCGGCGCC	.	PASS	.
gi|148659757|ref|NC_009525.1|	3958469	.	C	CGACCCCGG	.	PASS	.
gi|148659757|ref|NC_009525.1|	3958473	.	CCTCTA	AGGCGGCACCGGCGGCAC	.	PASS	.
gi|148659757|ref|NC_009525.1|	3958496	.	C	GCGGCGGGGCCGGCGGTAGCGGCGGGGCCAACTTCAA	.	PASS	.
gi|148659757|ref|NC_009525.1|	3958515	.	AA	CGGCGGCACCGGCGGCACCG	.	PASS	.
gi|148659757|ref|NC_009525.1|	4046228	.	G	GT	.	PASS	.
gi|148659757|ref|NC_009525.1|	4061600	.	GCC	TCCAGGTTACCGCTCGTGGCGATCGCAAACCCGGCGGAGCCGGGTGCAGCGGGTCGCCACCATCAGCCCCGTGGCGAT	.	PASS	.
gi|148659757|ref|NC_009525.1|	4061611	.	GCT	CCGCGCCTGGCGACAATGCGGCCCGCAAAACGGGCCGAGGAGGAGCCAGGCAATCACCCCAGAGCCGGGTGCAGCGGGTCGCCACCATCAGCCCCGTGGCGATCGCAAACCCCGCGCCTGGCGACAATGCGGCCCGCAAAACGGGC	.	PASS	.
