# Supplementary material for: SMRT genome assembly corrects reference errors, resolving the genetic basis of virulence in Mycobacterium tuberculosis
Source: BMC Genomics. 2017 Apr 17;18:302. doi: 10.1186/s12864-017-3687-5 (PMC5393005; doi:10.1186/s12864-017-3687-5)
Supplement: Supplementary file 1 — Raw Variants. Zip archive containing the following data in Variant Call Format (VCF): H37RaSD-H37RaJH.vcf. Variants in our H37Ra assembly with respect to the H37Ra reference sequence (NC_009525.1). H37RaSD-H37Rv.vcf. Variants in our H37Ra assembly with respect to the H37Rv reference sequence (NC_000962.3). H37RaJH-H37Rv.vcf. Variants in the H37Ra reference sequence (NC_009525.1) with respect to the H37Rv reference sequence (NC_000962.3). (ZIP 16 kb) [file 12864_2017_3687_MOESM1_ESM.zip › S2_raw-variants/H37RaSD-H37Rv.vcf]

##fileformat=VCFv4.2
##FILTER=<ID=PASS,Description="All filters passed">
##source=biodiffV0.1
##bcftools_normVersion=1.3.1+htslib-1.3.1
##bcftools_normCommand=norm --fasta-ref /home/share/valafar/resources/H37Rv.fasta -
#CHROM	POS	ID	REF	ALT	QUAL	FILTER	INFO
1	13619	.	G	GGGATGAACCGCCCCGGTGAGTCCGGAGACTCTCTGATCTGAGACCTCAGCCGGCGGCTGGTCTCTGGCGTTGAGCGTAGTAGGCAGCCTCGAGTTCGACCGGCGGGACGTCGCCGCAGTACTGGTAGAGGCGGCGATGGTTGAACCAGTCGACCCAGCGCGCGGTGGCCAACTCGACATCCTCGATGGACCGCCAGGGCTTGCCGGGTTTGATCAGCTCGGTCTTGTATAGGCCGTTGATCGTCTCGGCTAGTGCATTGTCATAGGAGCTTCCGACCGCTCCGACCGACGGTTGGATGCCTGCCTCGGCGAGCCGCTCGCTGAACCGGATCGATGTGTACTGAGATCCCCTATCCGTATGGTGGATAACGTCTTTCAGGTCGAGTACGCCTTCTTGTT…	.	PASS	.
1	14785	.	T	C	.	PASS	.
1	42417	.	T	C	.	PASS	.
1	55553	.	C	T	.	PASS	.
1	69989	.	G	A	.	PASS	.
1	110278	.	G	A	.	PASS	.
1	116000	.	T	G	.	PASS	.
1	131174	.	T	TG	.	PASS	.
1	132417	.	C	G	.	PASS	.
1	234477	.	T	G	.	PASS	.
1	234496	.	C	CGT	.	PASS	.
1	333892	.	G	C	.	PASS	.
1	336680	.	GGGGA	G	.	PASS	.
1	336688	.	AGCT	C	.	PASS	.
1	336695	.	ATTCCCA	CACCGCCATTG	.	PASS	.
1	336705	.	GTGTCA	CCGGTACCG	.	PASS	.
1	337959	.	A	C	.	PASS	.
1	338020	.	A	C	.	PASS	.
1	338100	.	T	C	.	PASS	.
1	338453	.	A	G	.	PASS	.
1	390828	.	T	C	.	PASS	.
1	424320	.	T	TC	.	PASS	.
1	459399	.	A	C	.	PASS	.
1	467497	.	C	CG	.	PASS	.
1	467508	.	C	CG	.	PASS	.
1	467516	.	G	C	.	PASS	.
1	467526	.	C	G	.	PASS	.
1	467546	.	G	C	.	PASS	.
1	467557	.	A	C	.	PASS	.
1	467564	.	A	C	.	PASS	.
1	467585	.	G	C	.	PASS	.
1	467590	.	T	C	.	PASS	.
1	467621	.	T	G	.	PASS	.
1	467638	.	G	T	.	PASS	.
1	623472	.	A	G	.	PASS	.
1	623508	.	C	G	.	PASS	.
1	672491	.	C	G	.	PASS	.
1	732359	.	GGCCGT	G	.	PASS	.
1	732909	.	G	GC	.	PASS	.
1	754186	.	A	G	.	PASS	.
1	836272	.	A	G	.	PASS	.
1	836291	.	A	G	.	PASS	.
1	836426	.	A	C	.	PASS	.
1	836454	.	A	G	.	PASS	.
1	836538	.	A	G	.	PASS	.
1	836658	.	A	G	.	PASS	.
1	837033	.	A	G	.	PASS	.
1	838990	.	C	G	.	PASS	.
1	839123	.	A	G	.	PASS	.
1	839129	.	C	G	.	PASS	.
1	839194	.	A	G	.	PASS	.
1	839334	.	A	G	.	PASS	.
1	839348	.	A	G	.	PASS	.
1	840496	.	C	G	.	PASS	.
1	852263	.	C	T	.	PASS	.
1	927110	.	A	G	.	PASS	.
1	976897	.	T	TG	.	PASS	.
1	990001	.	G	C	.	PASS	.
1	1010204	.	C	CG	.	PASS	.
1	1025106	.	T	C	.	PASS	.
1	1037911	.	C	T	.	PASS	.
1	1077312	.	A	G	.	PASS	.
1	1093406	.	A	G	.	PASS	.
1	1123664	.	T	A	.	PASS	.
1	1143326	.	C	A	.	PASS	.
1	1168715	.	C	CT	.	PASS	.
1	1313338	.	A	GC	.	PASS	.
1	1315191	.	A	C	.	PASS	.
1	1315884	.	G	A	.	PASS	.
1	1414021	.	C	T	.	PASS	.
1	1471659	.	C	T	.	PASS	.
1	1633530	.	G	GTCACCGCCATGGCCGCCGGCCCCGCCGGCACCTGCGTTGAAGGCCTGGTTGCCGGGGCCGCCGGCCCCGCCGTCACCGCCAACACCGCCGGCCCCGCCGGTCCCGCCGGCCCCGCCGGCGCCTTGGCCGCCCAGCAGGCTGATCAGGCCGCCGGCCCCGCCGGGGCCGCCAGCCCCGCCAGCCCCGCCCATCCCGCCGTTACCACCA	.	PASS	.
1	1780586	.	C	CG	.	PASS	.
1	1987700	.	A	AAGGTTCTGCGGCATGATGCGCCAACCGAATCTCCGCACCGGTTGGAAAGTGGGACTCTGCAGCTCCGGCCCACCATTTTGGCCGTCGGGGTCGATGGTGGCGCTCAGCCAATAAAGGCGGTTGGGCAGGGTGGGACCCAATACCGAGCAAAAGTAGCGGTCGCAGACGGTGAACGCGTCGGCCAACAGATAGTGGATCGGAATGTCTTGGCGCGTGTAGTAGTGAACCGCCCCGGTGAGTCCGGAGACTCTCTGATCTGAGACCTCAGCCGGCGGCTGGTCTCTGGCGTTGAGCGTAGTAGGCAGCCTCGAGTTCGACCGGCGGGACGTCGCCGCAGTACTGGTAGAGGCGGCGATGGTTGAACCAGTCGACCCAGCGCGCGGTGGCCAACTCGACAT…	.	PASS	.
1	1992323	.	G	GC	.	PASS	.
1	1997208	.	T	TAGCTGAACCGCCCCGGCATGTCCGGAGACTCCAGTTCTTGGAAAGGATGGGGTCATGTCAGGTGGTTCATCGAGGAGGTACCCGCCGGAGCTGCGTGAGCGGGCGGTGCGGATGGTCGCAGAGATCCGCGGTCAGCACGATTCGGAGTGGGCAGCGATCAGTGAGGTCGCCCGTCTACTTGGTGTTGGCTGCGCGGAGACGGTGCGTAAGTGGGTGCGCCAGGCGCAGGTCGATGCCGGCGCACGGCCCGGGACCACGACCGAAGAATCCGCTGAGCTGAAGCGCTTGCGGCGGGACAACGCCGAATTGCGAAGGGCGAACGCGATTTTAAAGACCGCGTCGGCTTTCTTCGCGGCCGAGCTCGACCGGCCAGCACGCTAATTACCCGGTTCATCGCC…	.	PASS	.
1	2051746	.	T	C	.	PASS	.
1	2057774	.	A	T	.	PASS	.
1	2207591	.	T	TC	.	PASS	.
1	2251999	.	A	G	.	PASS	.
1	2282787	.	C	T	.	PASS	.
1	2387733	.	T	C	.	PASS	.
1	2523205	.	G	GCGC	.	PASS	.
1	2525722	.	CG	C	.	PASS	.
1	2632922	.	G	GCTATCCGATCCCGACCCGCGGCACCACACTGGGCCGAGCCTGCACCACATGCGGATTTGCGCCACCGCGGCCCATCATCCCGGCCGGCATACCCGCCCCAGCACCCCCCATACCCATCGGCATCGGCATCATCCCCATGGGCCCGCCTGCCGCCGGCACCTCAGCAGGCATAGCCCCCAAACCCGCCATCGCCGAACTGGCCATCCGCGCAGGAACCGACCCCTCCCAGGTCGGAGGCACCGACATCGCCCCCACCAACCGCGCCTTACCCAACTCCGCCGACATCCCCGCACCCAGACCACCGGCACCACCTAGGCCCGTCCCCGAAGCGATATCACCGGCAAACGTCGGCACATCCGCCGCAGCCAACCCCGCAGCCTCCGCACCGGCCAACCCAG…	.	PASS	.
1	2718852	.	T	G	.	PASS	.
1	2751804	.	C	T	.	PASS	.
1	2809621	.	T	C	.	PASS	.
1	2954439	.	T	C	.	PASS	.
1	3054724	.	A	G	.	PASS	.
1	3336587	.	T	TGCGCCGGGCGCGGCGGGTCGGCACCATCGGGCTAAGTGCCGATCGCAAGCGCGGCGCTTGCGCCGGGCGCGGCGGGTCGGCACCATCGGGCTAAGTGCCGATCGCAAGCGCGGCGCTTGCGCCGGGCGCGGCGGGTCGGCACCATCGGGCTAAGTGCCGATCGCAAGCGCGGCGCTA	.	PASS	.
1	3379708	.	G	C	.	PASS	.
1	3379712	.	G	C	.	PASS	.
1	3379718	.	T	C	.	PASS	.
1	3379724	.	C	CA	.	PASS	.
1	3379731	.	GCCAAC	TCACA	.	PASS	.
1	3379742	.	T	C	.	PASS	.
1	3379751	.	A	C	.	PASS	.
1	3379757	.	A	C	.	PASS	.
1	3379763	.	G	A	.	PASS	.
1	3379783	.	G	GA	.	PASS	.
1	3379787	.	CC	G	.	PASS	.
1	3380439	.	G	GC	.	PASS	.
1	3415180	.	ACACCTAGGGGGTGG	A	.	PASS	.
1	3551226	.	TCGATGAACCGCCCCGGCATGTCCGGAGACTCCAGTTCTTGGAAAGGATGGGGTCATGTCAGGTGGTTCATCGAGGAGGTACCCGCCGGAGCTGCGTGAGCGGGCGGTGCGGATGGTCGCAGAGATCCGCGGTCAGCACGATTCGGAGTGGGCAGCGATCAGTGAGGTCGCCCGTCTACTTGGTGTTGGCTGCGCGGAGACGGTGCGTAAGTGGGTGCGCCAGGCGCAGGTCGATGCCGGCGCACGGCCCGGGACCACGACCGAAGAATCCGCTGAGCTGAAGCGCTTGCGGCGGGACAACGCCGAATTGCGAAGGGCGAACGCGATTTTAAAGACCGCGTCGGCTTTCTTCGCGGCCGAGCTCGACCGGCCAGCACGCTAATTACCCGGTTCATCGCC…	T	.	PASS	.
1	3580636	.	CT	C	.	PASS	.
1	3590686	.	G	GC	.	PASS	.
1	3690950	.	T	TAGCTCGGCGACGATGCACGCCGCGCAGCGGCGTGAGGAGGAGCCGAGCAGTCCAACACAGCTCGGCGACGATGCACGCCGCGCAGCGGCGTGAGGAGGAGCCGAGCAGTCCAACACAGCTCGGCGACGATGCACGCCGCGCAGCGGCGTGAGGAGGAGCCGAGCAGTCCAACAC	.	PASS	.
1	3718357	.	C	T	.	PASS	.
1	3730411	.	G	GCCGGAGATGAAGGCGCCGGTGTTGACGTCGCCGGAGTTGGCCACCCCGGTGTTGATGTCACCGGTGTTCAACCAACCCGTGTTGACACTGCCCGGGTTGAAACCGCCCGTATTGGCCTGCCCCGCGTTGAAACTGCCGGTGTTGTAGCTACCCGCATTGACCACACCCGTGTTGAACCCACCCGCGTTGAACAACCCCGTGCTGGCAATCCCCGAATTACCGATCCCGGTGTTATAACTCCCCGAATTGAACACCCCCCAGTTCCCGGTGCCAGAGTTAAAGAACCCCACATTACCGGTCCCCGAATTAAACAACCCCACATTCCCGCTGCCGGTATTGAAACCACCGAACCCGGTCAGATTATCACCGGTCAACCCAATACCGAAATTCCCACTGCC…	.	PASS	.
1	3779671	.	C	CGGCAACGGT	.	PASS	.
1	3862472	.	GA	G	.	PASS	.
1	3896340	.	T	G	.	PASS	.
1	3935335	.	T	CCGGCGGCAACGCCGGCGCCGGCGGCATCAACGGGGCCGGCGGCACCGGCGGCACCGGCGGGGCCGGTGGTGA	.	PASS	.
1	3935341	.	GCAACGC	CCCCGGCGACCCTGATCGGCGGACCCGA	.	PASS	.
1	3935353	.	CC	GTGACGGCGGCCAA	.	PASS	.
1	3935362	.	T	TCGGCGGGGACGGCGG	.	PASS	.
1	3935368	.	GG	CCGGATTCGGC	.	PASS	.
1	3935374	.	G	GTGTTCC	.	PASS	.
1	3935379	.	AC	GACGGCGGGAT	.	PASS	.
1	3935402	.	T	GGGCGCCGGCGGCGCCGGCGCCGACGGGGACCCCAGCATTGACGGCGGCCAA	.	PASS	.
1	3935406	.	G	GGTGCCGGCGGCC	.	PASS	.
1	3935412	.	CAGAA	GGCCAAGGCGGCAAAGGCGGCCTGAACAGCACCGGGCTAGCCAGCGCCGCCAGCGGTGACGGCGGCAACGGCGGGGCCGGCGGGGCCGGCGGCAACGGCGGCGACGGCGACGGCTTTATCGGCGGGTCCGGCGGCAC	.	PASS	.
1	3935420	.	A	CGGGACCGGCGGCG	.	PASS	.
1	3935424	.	ACA	CCGGCGTCGGCGGCCTGGCCAACACCGGCGGAACCGCG	.	PASS	.
1	3935430	.	GTG	AACGCCGGTATCGGCGGGGCCGGCGGCCGCGGCGGCGACGGCGGGGCCGGCGACA	.	PASS	.
1	3935436	.	AGCGAGGGC	GCGCCCTCTCCCAAGACGGCAACGGCTTCGCCGGCGGCCAA	.	PASS	.
1	3935449	.	C	GCCAAGG	.	PASS	.
1	3935452	.	G	GGGC	.	PASS	.
1	3935456	.	C	CGG	.	PASS	.
1	3935459	.	A	ACGCC	.	PASS	.
1	3935464	.	GTGA	CCGGCGGCATCAACGGGGCCGGCGGCACCGGCGGCAC	.	PASS	.
1	3935474	.	CCAA	GGCCGGTGGTGACGGCGCCCCGGCGACCCTGATC	.	PASS	.
1	3935483	.	CATC	ACCCGACGGCGGTGACGGCGGCCAA	.	PASS	.
1	3935491	.	G	GCATC	.	PASS	.
1	3935494	.	C	CGGGGA	.	PASS	.
1	3940802	.	A	G	.	PASS	.
1	3947753	.	AA	GG	.	PASS	.
1	3947771	.	A	G	.	PASS	.
1	3947789	.	A	G	.	PASS	.
1	3947798	.	A	G	.	PASS	.
1	3947814	.	GCA	ACG	.	PASS	.
1	3947822	.	A	G	.	PASS	.
1	3947828	.	A	G	.	PASS	.
1	3947988	.	T	TCGGCGGGGCCGGCGGCCAAGGCGGTGACGGCGGAGCCGGCGGGGCCGGCGCCGACGCCGACCAGCCCGGCGCCACCGGCGGCACCGGGTTCGCCGGTGGAGCCGGCGGGGC	.	PASS	.
1	3948054	.	A	G	.	PASS	.
1	3948347	.	T	GCCGGCGGGG	.	PASS	.
1	3948362	.	T	G	.	PASS	.
1	3948404	.	T	G	.	PASS	.
1	3948414	.	TCGT	GCGG	.	PASS	.
1	4095001	.	CG	C	.	PASS	.
1	4100975	.	T	C	.	PASS	.
1	4359099	.	G	C	.	PASS	.
1	4400660	.	AC	A	.	PASS	.
