# Supplementary material for: SMRT genome assembly corrects reference errors, resolving the genetic basis of virulence in Mycobacterium tuberculosis
Source: BMC Genomics. 2017 Apr 17;18:302. doi: 10.1186/s12864-017-3687-5 (PMC5393005; doi:10.1186/s12864-017-3687-5)
Supplement: Supplementary file 1 — Raw Variants. Zip archive containing the following data in Variant Call Format (VCF): H37RaSD-H37RaJH.vcf. Variants in our H37Ra assembly with respect to the H37Ra reference sequence (NC_009525.1). H37RaSD-H37Rv.vcf. Variants in our H37Ra assembly with respect to the H37Rv reference sequence (NC_000962.3). H37RaJH-H37Rv.vcf. Variants in the H37Ra reference sequence (NC_009525.1) with respect to the H37Rv reference sequence (NC_000962.3). (ZIP 16 kb) [file 12864_2017_3687_MOESM1_ESM.zip › S2_raw-variants/H37RaJH-H37Rv.vcf]

##fileformat=VCFv4.2
##FILTER=<ID=PASS,Description="All filters passed">
##source=biodiffV0.1
##bcftools_normVersion=1.3.1+htslib-1.3.1
##bcftools_normCommand=norm --fasta-ref /home/share/valafar/resources/H37Rv.fasta -
#CHROM	POS	ID	REF	ALT	QUAL	FILTER	INFO
1	13619	.	G	GGGATGAACCGCCCCGGTGAGTCCGGAGACTCTCTGATCTGAGACCTCAGCCGGCGGCTGGTCTCTGGCGTTGAGCGTAGTAGGCAGCCTCGAGTTCGACCGGCGGGACGTCGCCGCAGTACTGGTAGAGGCGGCGATGGTTGAACCAGTCGACCCAGCGCGCGGTGGCCAACTCGACATCCTCGATGGACCGCCAGGGCTTGCCGGGTTTGATCAGCTCGGTCTTGTATAGGCCGTTGATCGTCTCGGCTAGTGCATTGTCATAGGAGCTTCCGACCGCTCCGACCGACGGTTGGATGCCTGCCTCGGCGAGCCGCTCGCTGAACCGGATCGATGTGTACTGAGATCCCCTATCCGTATGGTGGATAACGTCTTTCAGGTCGAGTACGCCTTCTTGTT…	.	PASS	.
1	14785	.	T	C	.	PASS	.
1	40673	.	C	T	.	PASS	.
1	42417	.	T	C	.	PASS	.
1	55553	.	C	T	.	PASS	.
1	69989	.	G	A	.	PASS	.
1	110278	.	G	A	.	PASS	.
1	116000	.	T	G	.	PASS	.
1	131174	.	T	TG	.	PASS	.
1	132417	.	C	G	.	PASS	.
1	150632	.	C	T	.	PASS	.
1	177525	.	G	GA	.	PASS	.
1	220873	.	A	C	.	PASS	.
1	220959	.	A	C	.	PASS	.
1	234477	.	T	G	.	PASS	.
1	234496	.	C	CGT	.	PASS	.
1	333892	.	G	C	.	PASS	.
1	336680	.	GGGGA	G	.	PASS	.
1	336688	.	AGCT	C	.	PASS	.
1	336695	.	ATTCCC	CACCGCCATA	.	PASS	.
1	336704	.	GGTGTCA	TCCGGTACCG	.	PASS	.
1	336740	.	GCCG	TTTT	.	PASS	.
1	337959	.	A	C	.	PASS	.
1	338020	.	A	C	.	PASS	.
1	338100	.	T	C	.	PASS	.
1	338453	.	A	G	.	PASS	.
1	390828	.	T	C	.	PASS	.
1	424320	.	T	TC	.	PASS	.
1	459378	.	ACCTTCCACGCCGAGCAGACGAGGAATCGCACTGCGCGGACCTCACGCGTGCGATT	A	.	PASS	.
1	467497	.	C	CG	.	PASS	.
1	467508	.	C	CG	.	PASS	.
1	467516	.	G	C	.	PASS	.
1	467526	.	C	G	.	PASS	.
1	467546	.	G	C	.	PASS	.
1	467557	.	A	C	.	PASS	.
1	467564	.	A	C	.	PASS	.
1	467585	.	G	C	.	PASS	.
1	467590	.	T	C	.	PASS	.
1	467621	.	T	G	.	PASS	.
1	467638	.	G	T	.	PASS	.
1	623472	.	A	G	.	PASS	.
1	623508	.	C	G	.	PASS	.
1	672491	.	C	G	.	PASS	.
1	675090	.	TC	CT	.	PASS	.
1	732359	.	GGCCGT	G	.	PASS	.
1	732909	.	G	GC	.	PASS	.
1	754186	.	A	G	.	PASS	.
1	836272	.	A	G	.	PASS	.
1	836291	.	A	G	.	PASS	.
1	836426	.	A	C	.	PASS	.
1	836454	.	A	G	.	PASS	.
1	836538	.	A	G	.	PASS	.
1	836658	.	A	G	.	PASS	.
1	837033	.	A	G	.	PASS	.
1	838990	.	C	G	.	PASS	.
1	839123	.	A	G	.	PASS	.
1	839129	.	C	G	.	PASS	.
1	839194	.	A	G	.	PASS	.
1	839334	.	A	G	.	PASS	.
1	839348	.	A	G	.	PASS	.
1	840496	.	C	G	.	PASS	.
1	852263	.	C	T	.	PASS	.
1	927110	.	A	G	.	PASS	.
1	976897	.	T	TG	.	PASS	.
1	979133	.	GG	AA	.	PASS	.
1	990001	.	G	C	.	PASS	.
1	1010204	.	C	CG	.	PASS	.
1	1025106	.	T	C	.	PASS	.
1	1037911	.	C	T	.	PASS	.
1	1077312	.	A	G	.	PASS	.
1	1091552	.	G	T	.	PASS	.
1	1091583	.	G	T	.	PASS	.
1	1093406	.	A	G	.	PASS	.
1	1123664	.	T	A	.	PASS	.
1	1143326	.	C	A	.	PASS	.
1	1168715	.	C	CT	.	PASS	.
1	1191387	.	G	T	.	PASS	.
1	1191439	.	C	A	.	PASS	.
1	1217879	.	G	A	.	PASS	.
1	1217962	.	C	CG	.	PASS	.
1	1222797	.	G	A	.	PASS	.
1	1313338	.	A	GC	.	PASS	.
1	1315191	.	A	C	.	PASS	.
1	1315884	.	G	A	.	PASS	.
1	1340269	.	CA	C	.	PASS	.
1	1414021	.	C	T	.	PASS	.
1	1471659	.	C	T	.	PASS	.
1	1561344	.	A	G	.	PASS	.
1	1616720	.	G	C	.	PASS	.
1	1618182	.	G	T	.	PASS	.
1	1632889	.	C	A	.	PASS	.
1	1633530	.	G	GTCACCGCCATGGCCGCCGGCCCCGCCGGCACCTGCGTTGAAGGCCTGGTTGCCGGGGCCGCCGGCCCCGCCGTCACCGCCAACACCGCCGGCGCCGCCGGTCCCGCCGGCCCCGCCGGCGCCTTGGCCGCCCAGCAGGCTGATCAGGCCGCCGGCCCCGCCGGGGCCGCCAGCCCCGCCAGCCCCGCCCATCCCGCCGTTACCACCA	.	PASS	.
1	1780586	.	C	CG	.	PASS	.
1	1987700	.	A	AAGGTTCTGCGGCATGATGCGCCAACCGAATCTCCGCACCGGTTGGAAAGTGGGACTCTGCAGCTCCGGCCCACCATTTTGGCCGTCGGGGTCGATGGTGGCGCTCAGCCAATAAAGGCGGTTGGGCAGGGTGGGACCCAATACCGAGCAAAAGTAGCGGTCGCAGACGGTGAACGCGTCGGCCAACAGATAGTGGATCGGAATGTCTTGGCGCGTGTAGTAGTGAACCGCCCCGGTGAGTCCGGAGACTCTCTGATCTGAGACCTCAGCCGGCGGCTGGTCTCTGGCGTTGAGCGTAGTAGGCAGCCTCGAGTTCGACCGGCGGGACGTCGCCGCAGTACTGGTAGAGGCGGCGATGGTTGAACCAGTCGACCCAGCGCGCGGTGGCCAACTCGACAT…	.	PASS	.
1	1992323	.	G	GC	.	PASS	.
1	1997208	.	T	TAGCCGAGACGATCAACGGCCTATACAAGACCGAGCTGATCAAACCCGGCAAGCCCTGGCGGTCCATCGAGGATGTCGAGTTGGCCACCGCGCGCTGGGTCGACTGGTTCAACCATCGCCGCCTCTACCAGTACTGCGGCGACGTCCCGCCGGTCGAACTCGAGGCTGCCTACTACGCTCAACGCCAGAGACCAGCCGCCGGCTGAGGTCTCAGATCAGAGAGTCTCCGGACTCACCGGGGCGGTTCA	.	PASS	.
1	2043284	.	G	T	.	PASS	.
1	2051746	.	T	C	.	PASS	.
1	2057774	.	A	T	.	PASS	.
1	2181363	.	ACTCGCCGGGCGGTCCGGTCAGGCGAGCCGTCGG	A	.	PASS	.
1	2207591	.	T	TC	.	PASS	.
1	2251999	.	A	G	.	PASS	.
1	2282787	.	C	T	.	PASS	.
1	2303821	.	G	C	.	PASS	.
1	2326893	.	A	T	.	PASS	.
1	2356992	.	T	TG	.	PASS	.
1	2357007	.	C	CA	.	PASS	.
1	2387733	.	T	C	.	PASS	.
1	2467131	.	G	A	.	PASS	.
1	2523205	.	G	GCGC	.	PASS	.
1	2525722	.	CG	C	.	PASS	.
1	2632922	.	G	GCTATCCGATCCCGACCCGCGGCACCACACTGGGCCGAGCCTGCACCACATGCGGATTTGCGCCACCGCGGCCCATCATCCCGGCCGGCATACCCGCCCCAGCACCCCCCATACCCATCGGCATCGGCATCATCCCCATGGGCCCGCCTGCCGCCGGCACCTCAGCAGGCATAGCCCCCAAACCCGCCATCGCCGAACTGGCCATCCGCGCAGGAACCGACCCCTCCCAGGTCGGAGGCACCGACATCGCCCCCACCAACCGCGCCTTACCCAACTCCGCCGACATCCCCGCACCCAGACCACCGGCACCACCTAGGCCCGTCCCCGAAGCGATATCACCGGCAAACGTCGGCACATCCGCCGCAGCCAACCCCGCAGCCTCCGCACCGGCCAACCCAG…	.	PASS	.
1	2693367	.	A	G	.	PASS	.
1	2718852	.	T	G	.	PASS	.
1	2751804	.	C	T	.	PASS	.
1	2809621	.	T	C	.	PASS	.
1	2954439	.	T	C	.	PASS	.
1	2972961	.	C	G	.	PASS	.
1	3046659	.	A	G	.	PASS	.
1	3054724	.	A	G	.	PASS	.
1	3123125	.	T	TTG	.	PASS	.
1	3123130	.	C	CT	.	PASS	.
1	3123139	.	T	TA	.	PASS	.
1	3123146	.	G	CGC	.	PASS	.
1	3123148	.	T	TA	.	PASS	.
1	3123151	.	T	TC	.	PASS	.
1	3123161	.	GT	AGTTG	.	PASS	.
1	3123172	.	A	AAAG	.	PASS	.
1	3123176	.	T	TTC	.	PASS	.
1	3123180	.	T	TTCC	.	PASS	.
1	3123185	.	T	TC	.	PASS	.
1	3123188	.	C	CGGG	.	PASS	.
1	3133576	.	C	CG	.	PASS	.
1	3336587	.	T	TGCGCCGGGCGCGGCGGGTCGGCACCATCGGGCTAAGTGCCGATCGCAAGCGCGGCGCTTGCGCCGGGCGCGGCGGGTCGGCACCATCGGGCTAAGTGCCGATCGCAAGCGCGGCGCTTGCGCCGGGCGCGGCGGGTCGGCACCATCGGGCTAAGTGCCGATCGCAAGCGCGGCGCTA	.	PASS	.
1	3365832	.	C	A	.	PASS	.
1	3379708	.	G	C	.	PASS	.
1	3379712	.	G	C	.	PASS	.
1	3379718	.	T	C	.	PASS	.
1	3379724	.	C	CA	.	PASS	.
1	3379731	.	GCCAAC	TCACA	.	PASS	.
1	3379742	.	T	C	.	PASS	.
1	3379751	.	A	C	.	PASS	.
1	3379757	.	A	C	.	PASS	.
1	3379763	.	G	A	.	PASS	.
1	3379783	.	G	GA	.	PASS	.
1	3379787	.	CC	G	.	PASS	.
1	3380439	.	G	GC	.	PASS	.
1	3390452	.	G	A	.	PASS	.
1	3415180	.	ACACCTAGGGGGTGG	A	.	PASS	.
1	3551226	.	TCGATGAACCGCCCCGGCATGTCCGGAGACTCCAGTTCTTGGAAAGGATGGGGTCATGTCAGGTGGTTCATCGAGGAGGTACCCGCCGGAGCTGCGTGAGCGGGCGGTGCGGATGGTCGCAGAGATCCGCGGTCAGCACGATTCGGAGTGGGCAGCGATCAGTGAGGTCGCCCGTCTACTTGGTGTTGGCTGCGCGGAGACGGTGCGTAAGTGGGTGCGCCAGGCGCAGGTCGATGCCGGCGCACGGCCCGGGACCACGACCGAAGAATCCGCTGAGCTGAAGCGCTTGCGGCGGGACAACGCCGAATTGCGAAGGGCGAACGCGATTTTAAAGACCGCGTCGGCTTTCTTCGCGGCCGAGCTCGACCGGCCAGCACGCTAATTACCCGGTTCATCGCC…	T	.	PASS	.
1	3558754	.	CCGGCGCGGCCGGTGG	C	.	PASS	.
1	3580636	.	CT	C	.	PASS	.
1	3590686	.	G	GC	.	PASS	.
1	3690950	.	T	TAGCTCGGCGACGATGCACGCCGCGCAGCGGCGTGAGGAGGAGCCGAGCAGTCCAACAC	.	PASS	.
1	3718357	.	C	T	.	PASS	.
1	3730411	.	GCCGGAGATGAAGGCGCCGGTGTTGACGTCGCCGGAGTTGGCCACCCCGGTGTTGATGTCACCGGTGTTCAACCAACCCGTGTTGACACTGCCCGGGTTGAAACCGCCCGTATTGGCCTGCCCCGCGTTGAAACTGCCGGTGTTGTAGCTACCCGCATTGACCACACCCGTGTTGAACCCACCCGCGTTGAACAACCCCGTGCTGGCAATCCCCGAATTACCGATCCCGGTGTTATAACTCCCCGAATTGAACACCCCCCAGTTCCCGGTGCCAGAGTTAAAGAACCCCACATTACCGGTCCCCGAATTAAACAACCCCACATTCCCGCTGCCGGTATTGAAACCACCGAACCCGGTCAGATTATCACCGGTCAACCCAATACCGAAATTCCCACTGCC…	G	.	PASS	.
1	3767020	.	G	GC	.	PASS	.
1	3779671	.	C	CGGCAACGGT	.	PASS	.
1	3802972	.	GGGCAACGGCGGGGCCGGCGGGAACGGCGGCGCCGGCGGGGCCGGTGGTCAGCTGTACGGCAACGGCGGGGACGGCGGCAACGGCGGGGCCGGCGGGGCCAACATCGCCGGCGGCAATGGCAGCGACGGCGGCGCCGCCGGCCACGGCGGGGCCGGCGGGAGCGCCCGGCTGATCGGAGCCGGCGGCCACGGCGGGGACGGCGGCGCCGGCGGGAACACCGCCGGCAGAAGGGCCGACGCGATCGCCGGCACCGGCGGGGACGGCGGCAACGGCGGGAATGGCGGCTTGCTAAGCGGCAACGCCGGGGCCGGCGGCCACGGCGGGGCGGGCGGGAGCAGCACCGCGACCACCACCACCGGAACACCCCCAACGGGTGCAACGGGCGGCAATGGCGGCAA…	G	.	PASS	.
1	3803947	.	TCGT	ACGC	.	PASS	.
1	3803960	.	C	GCA	.	PASS	.
1	3862472	.	GA	G	.	PASS	.
1	3896340	.	T	G	.	PASS	.
1	3928129	.	A	C	.	PASS	.
1	3935334	.	G	GCCGGCGGCAACGCCGGCGCCGGCGGCATCAACGGGGCCGGCGGCACCGGCGGCACCGGCGGGGCCGGTGGTGACGGCGCCCCGGCGACCCTGATCGGCGGACCCGACGGCGGTGACGGCGGCCAAGGCGGCA	.	PASS	.
1	3935342	.	CAACGCCGGCGC	GGACGGCGGCAACGCCGGATTCGGCGCCGGTGTTCCCGGCGACGGCGGGGA	.	PASS	.
1	3935362	.	TCAA	ACGCCGGATTCGGCGCCGGTGTTCCCGGCGACGGCGGGATCGG	.	PASS	.
1	3935369	.	G	CACCGGCGGGGCCGGGGGC	.	PASS	.
1	3935372	.	C	CGGCGGCG	.	PASS	.
1	3935412	.	CAGA	GCCCCGGCGACCCTGATCGGCGGACCCG	.	PASS	.
1	3935420	.	AACGACAGGC	CGGTGACGGCGGCCAAGGCGGCATCGGCGGGGACGGCGGCAACGCCGGATTCGGCGCCG	.	PASS	.
1	3935431	.	T	TGTTCCC	.	PASS	.
1	3935436	.	A	ACG	.	PASS	.
1	3935440	.	AGGG	GGATCGGCGGCAC	.	PASS	.
1	3935447	.	C	CGGG	.	PASS	.
1	3935452	.	G	GGGGCGC	.	PASS	.
1	3935457	.	CAAGG	GGCGCCGGCGCCGACGGGGACCCCAGCATTGA	.	PASS	.
1	3935465	.	TG	CGGCCAAGGTGGTGCCGGCGGCC	.	PASS	.
1	3935485	.	T	AAGGCGGCCTGAACAGCACCGGGCTAGCCAGCGCCGCCAGCGGTGACGGCGGCAACGGCGGGGC	.	PASS	.
1	3935494	.	C	CCGGCGGCAACGGCGGCGACGGCGACGGCTTTATCGGCGGGTCCGGCGGCACCGGCGGGACCGGCGGCGACGCCGGCGTCGGCGGCCTGGCCAACACCGGCGGAACCGCGGGCAACGCCGGTATCGGCGGGGCCGGCGGCCGCGGCGGCGACGGCGGGGCCGGCGACAGCGGCGCCCTCTCCCAAGACGGCAACGGCTTCGCCGGCGGCCAAGGCGGCCAAGGCGGGGCCGGCGGCAACGCCGGCGCCGGCGGCATCAACGGGGCCGGCGGCACCGGCGGCACCGGCGGGGCCGGTGGTGACGGCGCCCCGGCGACCCTGATCGGCGGACCCGACGGCGGTGACGGCGGCCAAGGCGGCATCGGCGGGGA	.	PASS	.
1	3940802	.	A	G	.	PASS	.
1	3941516	.	G	GCCGGCGGAA	.	PASS	.
1	3945965	.	T	C	.	PASS	.
1	3947119	.	A	G	.	PASS	.
1	3947748	.	CCGGCAAGGCCGGCGGTAGCAGCAGTGCCGGCGGCACCAACAGCTCCGGCAGCGCCGGCGGCACCGGCAGACAAAGCGGCACCGGGGGTGCTGGCGGGGCCGGCGCCGATAACCCCACCGGCATCGGCGGCACCGGCGGTGACGGCGGCACCGGCGGAGCGGCCGGAGCCGGCGGGGCCGGCGGAGCGGCCGGCACCGGAGGCACCGGCGGCATGATCGGCACCACAGGCAACGCCGGTGT	C	.	PASS	.
1	3948203	.	A	G	.	PASS	.
1	3948347	.	T	GCCGGCGGGG	.	PASS	.
1	3948362	.	T	G	.	PASS	.
1	3948371	.	G	A	.	PASS	.
1	3948404	.	T	G	.	PASS	.
1	3948414	.	TCGT	GCGG	.	PASS	.
1	3948954	.	GTAGCAGCGGTGCCGGCGGCAC	G	.	PASS	.
1	3948978	.	ACGGCTCCGGCGG	A	.	PASS	.
1	3948998	.	GGGGCCGGCGGACAAGG	AC	.	PASS	.
1	3949020	.	CCGGGGGTGCTGGCATCAGCTTCAGCAACGGCAGCAACGGCGGCACCGG	GCGCCAT	.	PASS	.
1	3949073	.	ACCGGGGGCGTGGGCGGCACCGGGGGCGACGGCGGCAACGCAGGCACCGGCGCCGGCGACCCCGGCAAAGG	TCCGGCGC	.	PASS	.
1	3949148	.	ACCGGC	GG	.	PASS	.
1	3949155	.	GCA	G	.	PASS	.
1	3949164	.	GCACCGGCGGCAGCGGCGGGGCCGGCGGTAGCGGCGGGG	T	.	PASS	.
1	3949207	.	CTTCAACGGCGGCACCGGCGGCACCGGCGGCAC	TG	.	PASS	.
1	3949244	.	GGCA	G	.	PASS	.
1	3949252	.	CGGCAAAGGCGGCATGGGCGGCATC	GGGT	.	PASS	.
1	3949283	.	GACGGCGGGCCCGGCGGTGACGGCGGCAACGCCGGGGTCGGAGGAAAAGGCGGCAC	ATCAGCTTCAG	.	PASS	.
1	3949344	.	GCAACGGCG	TCA	.	PASS	.
1	3949356	.	GCGGCGGGAC	A	.	PASS	.
1	3949373	.	ACAGGCGGGG	A	.	PASS	.
1	3949391	.	AACG	A	.	PASS	.
1	3949399	.	CGCC	G	.	PASS	.
1	3949407	.	GCCTAGCCAACACCGGCGGCACCGCA	TGGGC	.	PASS	.
1	3949437	.	ACG	C	.	PASS	.
1	3949444	.	CATCGGCGGTGA	GGGGG	.	PASS	.
1	3949463	.	CAAGGCGGTAACGGCGGCCA	ATCGC	.	PASS	.
1	3949486	.	AGACAGCGGTTCCGGATTGGGCGGCCAGCCCGGCTTTGCCGG	CAC	.	PASS	.
1	3949532	.	CCCGGCGGCAAAGGCGGGGCCGGCGGCAACGCCGGCACCGG	GCCGCCGACCC	.	PASS	.
1	3949578	.	CCAAC	AA	.	PASS	.
1	3949586	.	TCCGGCGCCGGCGGGGCCGGCGGACAAGG	GGCAC	.	PASS	.
1	3949618	.	CGCCGGGGGTGCT	C	.	PASS	.
1	3949635	.	TCAGCTTCAGCAA	CCGC	.	PASS	.
1	3949653	.	GCAA	C	.	PASS	.
1	3949664	.	ACCG	A	.	PASS	.
1	3949671	.	GCAC	G	.	PASS	.
1	3949679	.	GGCGTGGGCGGCA	T	.	PASS	.
1	3949695	.	GGGGCGA	G	.	PASS	.
1	3949705	.	CGGCAACGCAGGCACCGGCGCCGGCGACCCCGGCAAAGGCGGCAC	TAG	.	PASS	.
1	3949755	.	GCACC	G	.	PASS	.
1	3949763	.	GGCACCGGCGGCAGCGGCGGGGCCGGCGGTAGCGGCGGGGCCAACTTCA	CAACCTCT	.	PASS	.
1	3949849	.	CG	AA	.	PASS	.
1	4037562	.	GT	G	.	PASS	.
1	4052935	.	TCCAGGTTACCGCTCGTGGCGAT	GCC	.	PASS	.
1	4052966	.	CGGCGGAGCCGGGTGCAGCGGG	GC	.	PASS	.
1	4052988	.	TCGCCACCATCAGCCCCGTGGCGATCGCAAACCCCGCGCCTGGCGACAATGCGGCCCGCAAAACGGGCCGAGGAGGAGCCAGGCAATCACCCCAGAGCCGGGTGCAGCGGGTCGCCACCATCAGCCCCGTGGCGATCGCAAACCCCGCGCCTGGCGACAATGCGGCCCGCAAAACGGGC	T	.	PASS	.
1	4095001	.	CG	C	.	PASS	.
1	4100975	.	T	C	.	PASS	.
1	4359099	.	G	C	.	PASS	.
1	4400660	.	AC	A	.	PASS	.
