# Supplementary material for: SMRT genome assembly corrects reference errors, resolving the genetic basis of virulence in Mycobacterium tuberculosis
Source: BMC Genomics. 2017 Apr 17;18:302. doi: 10.1186/s12864-017-3687-5 (PMC5393005; doi:10.1186/s12864-017-3687-5)
Supplement: Supplementary file 2 — Annotated Variants with Respect to H37Rv. Spreadsheet containing annotated variants in our assembly and the H37Ra reference sequence with respect to the H37Rv reference sequence. The sheets separate variants that are common to the two H37Ra assemblies and those that are unique to each. (XLSX 28 kb) [file 12864_2017_3687_MOESM2_ESM.xlsx]

## Sheet: common
Locus Tag	Gene Name	Position	Reference	Variant	Type	Consequence	CDS Position	Codon Position	Codon	Amino Acid	H37Ra-specific	Notes
Rv0010c	-	13620	-	+1358bp	insertion	upstream gene variant	-61	-	-	-	true
Rv0012	-	14785	T	C	SNV	missense variant	697	233	Tgc/Cgc	C/R	false
Rv0039c	-	42417	T	C	SNV	upstream gene variant	-66	-	-	-	true
Rv0050	ponA1	55553	C	T	SNV	missense variant	1891	631	Ccg/Tcg	P/S	false
Rv0064	-	69989	G	A	SNV	missense variant	1370	457	gGt/gAt	G/D	false
Rv0101	nrp	110278	G	A	SNV	stop gained	278	93	tGg/tAg	W/*	true
Rv0101	nrp	116000	T	G	SNV	synonymous variant	6000	2000	gtT/gtG	V	false	Sequencing error in H37Rv (See Ioerger &co, 2010)
Rv0108c	-	131175	-	G	insertion	upstream gene variant	-70	-	-	-	false
Rv0109	PE_PGRS1	132417	C	G	SNV	missense variant	1036	346	Cgc/Ggc	R/G	false
Rv0197	-	234477	T	G	SNV	stop gained	2247	749	taT/taG	Y/*	false
Rv0197	-	234497	-	GT	insertion	frameshift variant	2266-2267	756	cct/cGTct	P/RX	false
Rv0278c	PE_PGRS3	333892	G	C	SNV	missense variant	2419	807	Cgc/Ggc	R/G	false
Rv0279c	PE_PGRS4	336681	GGGA	-	deletion	frameshift variant	2390-2393	797-798	gTCCCc/gc	VP/X	false
Rv0279c	PE_PGRS4	336688	AGCT	C	indel	protein altering variant	2383-2386	795-796	AGCTcg/Gcg	SS/A	false
Rv0279c	PE_PGRS4	337959	A	C	SNV	missense variant	1115	372	aTc/aGc	I/S	false
Rv0279c	PE_PGRS4	338020	A	C	SNV	missense variant	1054	352	Tgc/Ggc	C/G	false
Rv0279c	PE_PGRS4	338100	T	C	SNV	missense variant	974	325	aAc/aGc	N/S	false
Rv0279c	PE_PGRS4	338453	A	G	SNV	synonymous variant	621	207	gcT/gcC	A	false
Rv0323c	-	390828	T	C	SNV	missense variant	424	142	Agt/Ggt	S/G	false
Rv0354c	PPE7	424321	-	C	insertion	frameshift variant	374-375	125	gga/ggGa	G/GX	false
Rv0388c	PPE9	467498	-	G	insertion	frameshift variant	504-505	168-169	-/C	-/X	false
Rv0388c	PPE9	467509	-	G	insertion	frameshift variant	493-494	165	cgc/cCgc	R/PX	false
Rv0388c	PPE9	467516	G	C	SNV	synonymous variant	486	162	tcC/tcG	S	false
Rv0388c	PPE9	467526	C	G	SNV	missense variant	476	159	gGg/gCg	G/A	false
Rv0388c	PPE9	467546	G	C	SNV	missense variant	456	152	gaC/gaG	D/E	false
Rv0388c	PPE9	467557	A	C	SNV	missense variant	445	149	Ttg/Gtg	L/V	false
Rv0388c	PPE9	467564	A	C	SNV	missense variant	438	146	caT/caG	H/Q	false
Rv0388c	PPE9	467585	G	C	SNV	missense variant	417	139	caC/caG	H/Q	false
Rv0388c	PPE9	467590	T	C	SNV	missense variant	412	138	Acg/Gcg	T/A	false
Rv0388c	PPE9	467621	T	G	SNV	synonymous variant	381	127	ggA/ggC	G	false
Rv0388c	PPE9	467638	G	T	SNV	missense variant	364	122	Cag/Aag	Q/K	false
Rv0532	PE_PGRS6	623472	A	G	SNV	missense variant	680	227	gAc/gGc	D/G	false
Rv0532	PE_PGRS6	623508	C	G	SNV	missense variant	716	239	gCc/gGc	A/G	false
Rv0578c	PE_PGRS7	672491	C	G	SNV	synonymous variant	3426	1142	ggG/ggC	G	false
Rv0635	hadA	732360	GCCGT	-	deletion	frameshift variant	431-435	144-145	gGCCGT/g	GR/X	true	Not observed by Slama &co.. (2015) and Lee &co.(2008); potential heterogeneity between cultures
Rv0637	hadC	732910	-	C	insertion	frameshift variant	85-86	29	gcc/gCcc	A/AX	true
Rv0658c	-	754186	A	G	SNV	missense variant	224	75	cTc/cCc	L/P	false
Rv0746	PE_PGRS9	836272	A	G	SNV	missense variant	572	191	gAg/gGg	E/G	false
Rv0746	PE_PGRS9	836291	A	G	SNV	synonymous variant	591	197	ggA/ggG	G	false
Rv0746	PE_PGRS9	836426	A	C	SNV	synonymous variant	726	242	ctA/ctC	L	false
Rv0746	PE_PGRS9	836454	A	G	SNV	missense variant	754	252	Act/Gct	T/A	false
Rv0746	PE_PGRS9	836538	A	G	SNV	missense variant	838	280	Aac/Gac	N/D	false
Rv0746	PE_PGRS9	836658	A	G	SNV	missense variant	958	320	Acc/Gcc	T/A	false
Rv0746	PE_PGRS9	837033	A	G	SNV	missense variant	1333	445	Acc/Gcc	T/A	false
Rv0747	PE_PGRS10	838990	C	G	SNV	synonymous variant	540	180	gcC/gcG	A	false
Rv0747	PE_PGRS10	839123	A	G	SNV	missense variant	673	225	Agg/Ggg	R/G	false
Rv0747	PE_PGRS10	839129	C	G	SNV	missense variant	679	227	Cgc/Ggc	R/G	false
Rv0747	PE_PGRS10	839194	A	G	SNV	synonymous variant	744	248	acA/acG	T	false
Rv0747	PE_PGRS10	839334	A	G	SNV	missense variant	884	295	aAa/aGa	K/R	false
Rv0747	PE_PGRS10	839348	A	G	SNV	missense variant	898	300	Agc/Ggc	S/G	false
Rv0747	PE_PGRS10	840496	C	G	SNV	synonymous variant	2046	682	ggC/ggG	G	false
Rv0757	phoP	852263	C	T	SNV	missense variant	656	219	tCg/tTg	S/L	true
Rv0833	PE_PGRS13	927110	A	G	SNV	missense variant	1750	584	Agt/Ggt	S/G	false
Rv0878c	PPE13	976898	-	G	insertion	frameshift variant	1306-1307	436	caa/cCaa	Q/PX	true
Rv0890c	-	990001	G	C	SNV	missense variant	2596	866	Ccc/Gcc	P/A	false
Rv0907	-	1010205	-	G	insertion	frameshift variant	69-70	23-24	-/G	-/X	false
Rv0919	-	1025106	T	C	SNV	synonymous variant	423	141	ttT/ttC	F	false
Rv0930	pstA1	1037911	C	T	SNV	stop gained	913	305	Cga/Tga	R/*	false
Rv0966c	-	1077312	A	G	SNV	missense variant	524	175	gTg/gCg	V/A	false
Rv0978c	PE_PGRS17	1093406	A	G	SNV	synonymous variant	951	317	gtT/gtC	V	false
Rv1005c	pabB	1123664	T	A	SNV	upstream gene variant	-66	-	-	-	true
Rv1006	-	1123664	T	A	SNV	upstream gene variant	-50	-	-	-	true
Rv1021	-	1143326	C	A	SNV	missense variant	656	219	gCa/gAa	A/E	true
Rv1046c	-	1168716	-	T	insertion	frameshift variant	513-514	171-172	-/A	-/X	false
Rv1179c	-	1313338	A	GC	indel	upstream gene variant	-39	-	-	-	false
Rv1180	pks3	1313338	A	GC	indel	upstream gene variant	-387	-	-	-	false
Rv1180	pks3	1315191	A	C	SNV	stop lost	1467	489	taA/taC	*/Y	false
Rv1181	pks4	1315884	G	A	SNV	synonymous variant	651	217	gcG/gcA	A	false
Rv1266c	pknH	1414021	C	T	SNV	missense variant	1820	607	cGg/cAg	R/Q	false
EBG00000313377	mcr3	1471659	C	T	SNV	non coding transcript exon variant,non coding transcript variant	-	-	-	-	false
Rv1575	-	1780587	-	G	insertion	frameshift variant	388-389	130	cgc/cGgc	R/RX	false
Rv1755c	plcD	1987701	-	+8166bp	insertion	upstream gene variant	-4	-	-	-	true
Rv1759c	wag22	1992324	-	C	insertion	frameshift variant	254-255	85	ggc/ggGc	G/GX	true
Rv1809	PPE33	2051746	T	C	SNV	synonymous variant	465	155	gcT/gcC	A	false
Rv1815	-	2057774	A	T	SNV	missense variant	247	83	Atc/Ttc	I/F	false
Rv1963c	mce3R	2207592	-	C	insertion	upstream gene variant	-789	-	-	-	false
Rv1964	yrbE3A	2207592	-	C	insertion	upstream gene variant	-108	-	-	-	false
Rv2005c	-	2251999	A	G	SNV	upstream gene variant	-116	-	-	-	false
Rv2006	otsB1	2251999	A	G	SNV	upstream gene variant	-3	-	-	-	false
Rv2037c	-	2282787	C	T	SNV	missense variant	935	312	tGt/tAt	C/Y	false
Rv2126c	PE_PGRS37	2387733	T	C	SNV	synonymous variant	240	80	gaA/gaG	E	false
Rv2250A	-	2523206	-	CGC	insertion	upstream gene variant	-2196	-	-	-	false
Rv2250A	-	2525723	G	-	deletion	frameshift variant	322	108	Ggg/gg	G/X	false
Rv2251	-	2525723	G	-	deletion	frameshift variant	159	53	acG/ac	T/X	false
Rv2351c	plcA	2632923	-	+2064bp	insertion	upstream gene variant	-847	-	-	-	true	duplication of PPE38 (Rv2362c)
Rv2421c	nadD	2718852	T	G	SNV	upstream gene variant	-44	-	-	-	false	instantiates CTGGAG motif; Erroneously declared as H37Ra-specific by Zheng &co (2008)
Rv2422	-	2718852	T	G	SNV	upstream gene variant	-231	-	-	-	false	instantiates CTGGAG motif; Erroneously declared as H37Ra-specific by Zheng &co (2008)
Rv2450c	rpfE	2751804	C	T	SNV	missense variant	377	126	cGg/cAg	R/Q	false
Rv2495c	bkdC	2809621	T	C	SNV	missense variant	319	107	Acc/Gcc	T/A	false
Rv2627c	-	2954439	T	C	SNV	missense variant	310	104	Aga/Gga	R/G	false
Rv2741	PE_PGRS47	3054724	A	G	SNV	missense variant	811	271	Agc/Ggc	S/G	false
Rv2979c	-	3336588	-	+177bp	insertion	upstream gene variant	-839	-	-	-	true
Rv3021c	PPE47	3379708	G	C	SNV	non coding transcript exon variant,non coding transcript variant	-	-	-	-	false
Rv3021c	PPE47	3379712	G	C	SNV	non coding transcript exon variant,non coding transcript variant	-	-	-	-	false
Rv3021c	PPE47	3379718	T	C	SNV	non coding transcript exon variant,non coding transcript variant	-	-	-	-	false
Rv3021c	PPE47	3379725	-	A	insertion	non coding transcript exon variant,non coding transcript variant	-	-	-	-	false
Rv3021c	PPE47	3379731	GCCAAC	TCACA	indel	non coding transcript exon variant,non coding transcript variant	-	-	-	-	false
Rv3021c	PPE47	3379742	T	C	SNV	non coding transcript exon variant,non coding transcript variant	-	-	-	-	false
Rv3021c	PPE47	3379751	A	C	SNV	non coding transcript exon variant,non coding transcript variant	-	-	-	-	false
Rv3021c	PPE47	3379757	A	C	SNV	non coding transcript exon variant,non coding transcript variant	-	-	-	-	false
Rv3021c	PPE47	3379763	G	A	SNV	non coding transcript exon variant,non coding transcript variant	-	-	-	-	false
Rv3021c	PPE47	3379784	-	A	insertion	non coding transcript exon variant,non coding transcript variant	-	-	-	-	false
Rv3021c	PPE47	3379787	CC	G	indel	non coding transcript exon variant,non coding transcript variant	-	-	-	-	false
Rv3021c	PPE47	3380440	-	C	insertion	non coding transcript exon variant,non coding transcript variant	-	-	-	-	false
Rv3053c	nrdH	3415181	-	-14bp	deletion	upstream gene variant	-223	-	-	-	false	Erroneously declared as H37Ra-specific by Zheng &co (2008)
Rv3184	-	3551227	-	-1358bp	deletion	transcript ablation	-	-	-	-	true
Rv3185	-	3551227	-	-1358bp	deletion	transcript ablation	-	-	-	-	true
Rv3202c	-	3580637	T	-	deletion	upstream gene variant	-437	-	-	-	false
Rv3203	lipV	3580637	T	-	deletion	upstream gene variant	-1	-	-	-	false
Rv3214	gpm2	3590687	-	C	insertion	upstream gene variant	-959	-	-	-	false
Rv3331	sugI	3718357	C	T	SNV	missense variant	1268	423	cCg/cTg	P/L	false
Rv3367	PE_PGRS51	3779672	-	+9bp	insertion	inframe insertion	1104-1105	368-369	-	-	false
Rv3443c	rplM	3862473	A	-	deletion	upstream gene variant	-83	-	-	-	false
Rv3479	-	3896340	T	G	SNV	missense variant	521	174	cTc/cGc	L/R	false
Rv3511	PE_PGRS55	3940802	A	G	SNV	missense variant	1186	396	Aac/Gac	N/D	false
Rv3514	PE_PGRS57	3948347	T	+10bp	indel	protein altering variant	2554	852	-	-	true
Rv3514	PE_PGRS57	3948362	T	G	SNV	missense variant	2569	857	Tgt/Ggt	C/G	false
Rv3514	PE_PGRS57	3948404	T	G	SNV	missense variant	2611	871	Tgc/Ggc	C/G	false
Rv3514	PE_PGRS57	3948414	TCGT	GCGG	substitution	missense variant	2621-2624	874-875	gTCGTc/gGCGGc	VV/GG	false
Rv3655c	-	4095002	G	-	deletion	frameshift variant	299	100	tCg/tg	S/X	false
EBG00000313324	B11	4100975	T	C	SNV	upstream gene variant	-1497	-	-	-	false
Rv3879c	espK	4359099	G	C	SNV	missense variant	684	228	atC/atG	I/M	true
Rv3911	sigM	4400661	C	-	deletion	frameshift variant	476	159	aCc/ac	T/X	false

## Sheet: H37RaJH-unique
Locus Tag	Gene Name	Position	Reference	Variant	Type	Consequence	CDS Position	Codon Position	Codon	Amino Acid	H37Ra-specific	Notes
Rv0037c	-	40673	C	T	SNV	missense variant	530	177	gGc/gAc	G/D	true
Rv0124	PE_PGRS2	150632	C	T	SNV	missense variant	1100	367	gCt/gTt	A/V	true
Rv0150c	-	177526	-	A	insertion	upstream gene variant	-573	-	-	-	true
Rv0189c	ilvD	220873	A	C	SNV	missense variant	851	284	gTa/gGa	V/G	true
Rv0189c	ilvD	220959	A	C	SNV	synonymous variant	765	255	ggT/ggG	G	true
Rv0279c	PE_PGRS4	336695	ATTCCC	+10bp	indel	frameshift variant	2374-2379	792-793	-	-	true
Rv0279c	PE_PGRS4	336704	GGTGTCA	+10bp	indel	protein altering variant	2364-2370	788-790	-	-	true
Rv0279c	PE_PGRS4	336740	GCCG	TTTT	substitution	missense variant	2331-2334	777-778	aaCGGC/aaAAAA	NG/KK	true
Rv0383c	-	459379	-	-55bp	deletion	upstream gene variant	-64	-	-	-	true	Masks true variant at 459399; this variant was responsible for the 459399 polymorphism being overlooked as a sequencing error in H37Rv (see Ioerger & co, 2010)
Rv0578c	PE_PGRS7	675090	TC	CT	substitution	missense variant	826-827	276	GAg/AGg	E/R	true
Rv0880	-	979133	GG	AA	substitution	missense variant	200-201	67	aGG/aAA	R/K	true
Rv0977	PE_PGRS16	1091552	G	T	SNV	missense variant	1180	394	Gcc/Tcc	A/S	true
Rv0977	PE_PGRS16	1091583	G	T	SNV	missense variant	1211	404	gGc/gTc	G/V	true
Rv1068c	PE_PGRS20	1191387	G	T	SNV	synonymous variant	762	254	ggC/ggA	G	true
Rv1068c	PE_PGRS20	1191439	C	A	SNV	missense variant	710	237	gGc/gTc	G/V	true
Rv1091	PE_PGRS22	1217879	G	A	SNV	missense variant	1411	471	Ggc/Agc	G/S	true
Rv1091	PE_PGRS22	1217963	-	G	insertion	frameshift variant	1494-1495	498-499	-/G	-/X	true
Rv1095	phoH2	1222797	G	A	SNV	upstream gene variant	-200	-	-	-	true
Rv1196	PPE18	1340270	A	-	deletion	frameshift variant	922	308	Aac/ac	N/X	true
Rv1386	PE15	1561344	A	G	SNV	upstream gene variant	-120	-	-	-	true
Rv1440	secG	1616720	G	C	SNV	upstream gene variant	-1117	-	-	-	true
Rv1439c	-	1618182	G	T	SNV	upstream gene variant	-796	-	-	-	true
Rv1450c	PE_PGRS27	1632889	C	A	SNV	missense variant	1739	580	aGc/aTc	S/I	true
Rv1450c	PE_PGRS27	1633531	-	+207bp	insertion	inframe insertion	1097-1098	366	-	-	true
Rv1764	-	1997209	-	+247bp	insertion	stop gained,frameshift variant	782-783	261	-	-	true
Rv1802	PPE30	2043284	G	T	SNV	upstream gene variant	-100	-	-	-	true	instantiates CTGGAG motif
Rv1929c	-	2181364	-	-33bp	deletion	inframe deletion	511-543	171-181	-	-	true
Rv2048c	pks12	2303821	G	C	SNV	missense variant	3166	1056	Cca/Gca	P/A	true
Rv2068c	blaC	2326893	A	T	SNV	upstream gene variant	-84	-	-	-	true
Rv2069	sigC	2326893	A	T	SNV	upstream gene variant	-51	-	-	-	true
Rv2098c	PE_PGRS36	2356993	-	G	insertion	non coding transcript exon variant,non coding transcript variant	-	-	-	-	true
Rv2098c	PE_PGRS36	2357008	-	A	insertion	non coding transcript exon variant,non coding transcript variant	-	-	-	-	true
Rv2202c	adoK	2467131	G	A	SNV	synonymous variant	897	299	gaC/gaT	D	true
Rv2396	PE_PGRS41	2693367	A	G	SNV	missense variant	569	190	gAc/gGc	D/G	true
Rv2649	-	2972961	C	G	SNV	missense variant	527	176	gCc/gGc	A/G	true
Rv2733c	-	3046659	A	G	SNV	upstream gene variant	-135	-	-	-	true
Rv2734	-	3046659	A	G	SNV	upstream gene variant	-162	-	-	-	true
Rv2815c	-	3123126	-	TG	insertion	upstream gene variant	-1298	-	-	-	true
Rv2815c	-	3123131	-	T	insertion	upstream gene variant	-1303	-	-	-	true
Rv2815c	-	3123140	-	A	insertion	upstream gene variant	-1312	-	-	-	true
Rv2815c	-	3123146	G	CGC	indel	upstream gene variant	-1319	-	-	-	true
Rv2815c	-	3123149	-	A	insertion	upstream gene variant	-1321	-	-	-	true
Rv2815c	-	3123152	-	C	insertion	upstream gene variant	-1324	-	-	-	true
Rv2815c	-	3123161	GT	AGTTG	indel	upstream gene variant	-1334	-	-	-	true
Rv2815c	-	3123173	-	AAG	insertion	upstream gene variant	-1345	-	-	-	true
Rv2815c	-	3123177	-	TC	insertion	upstream gene variant	-1349	-	-	-	true
Rv2815c	-	3123181	-	TCC	insertion	upstream gene variant	-1353	-	-	-	true
Rv2815c	-	3123186	-	C	insertion	upstream gene variant	-1358	-	-	-	true
Rv2815c	-	3123189	-	GGG	insertion	upstream gene variant	-1361	-	-	-	true
Rv2825c	-	3133577	-	G	insertion	upstream gene variant	-37	-	-	-	true
Rv3008	-	3365832	C	A	SNV	upstream gene variant	-812	-	-	-	true
Rv3031	-	3390452	G	A	SNV	synonymous variant	531	177	cgG/cgA	R	true
Rv3191c	-	3558755	-	-15bp	deletion	upstream gene variant	-410	-	-	-	true
Rv3192	-	3558755	-	-15bp	deletion	upstream gene variant	-794	-	-	-	true
Rv3303c	lpdA	3690951	-	+58bp	insertion	upstream gene variant	-12	-	-	-	true
Rv3304	-	3690951	-	+58bp	insertion	upstream gene variant	-190	-	-	-	true
Rv3343c	PPE54	3730412	-	-1728bp	deletion	inframe deletion	4797-6524	1599-2175	-	-	true
Rv3350c	PPE56	3767021	-	C	insertion	frameshift variant	82-83	28	gcc/gGcc	A/GX	true
Rv3388	PE_PGRS52	3802973	-	-447bp	deletion	inframe deletion	1321-1767	441-589	-	-	true
Rv3389c	htdY	3803947	TCGT	ACGC	substitution	missense variant	842-845	281-282	gACGAc/gGCGTc	DD/GV	true
Rv3389c	htdY	3803960	C	GCA	indel	frameshift variant	832	278	Gtg/TGCtg	V/CX	true
Rv3507	PE_PGRS53	3928129	A	C	SNV	missense variant	1561	521	Aac/Cac	N/H	true
Rv3508	PE_PGRS54	3935335	-	+132bp	insertion	protein altering variant	4330-4331	1444	-	-	true
Rv3508	PE_PGRS54	3935342	-	+51bp; -12bp	indel	protein altering variant	4338-4349	1446-1450	-	-	true
Rv3508	PE_PGRS54	3935362	TCAA	+43bp	indel	protein altering variant	4358-4361	1453-1454	-	-	true
Rv3508	PE_PGRS54	3935369	G	+19bp	indel	inframe insertion	4365	1455	-	-	true
Rv3508	PE_PGRS54	3935373	-	GGCGGCG	insertion	frameshift variant	4368-4369	1456-1457	-/GGCGGCG	-/GGX	true
Rv3508	PE_PGRS54	3935412	CAGA	+28bp	indel	protein altering variant	4408-4411	1470-1471	-	-	true
Rv3508	PE_PGRS54	3935420	-	+59bp; -10bp	indel	frameshift variant	4416-4425	1472-1475	-	-	true
Rv3508	PE_PGRS54	3935432	-	GTTCCC	insertion	inframe insertion	4427-4428	1476	gtg/gtGTTCCCg	V/VFP	true
Rv3508	PE_PGRS54	3935437	-	CG	insertion	frameshift variant	4432-4433	1478	agc/aCGgc	S/TX	true
Rv3508	PE_PGRS54	3935440	AGGG	+13bp	indel	protein altering variant	4436-4439	1479-1480	-	-	true
Rv3508	PE_PGRS54	3935448	-	GGG	insertion	inframe insertion	4443-4444	1481-1482	-/GGG	-/G	true
Rv3508	PE_PGRS54	3935453	-	GGGCGC	insertion	inframe insertion	4448-4449	1483	ggc/ggGGGCGCc	G/GGA	true
Rv3508	PE_PGRS54	3935457	CAAGG	+32bp	indel	protein altering variant	4453-4457	1485-1486	-	-	true
Rv3508	PE_PGRS54	3935465	TG	+23bp	indel	protein altering variant	4461-4462	1487-1488	-	-	true
Rv3508	PE_PGRS54	3935485	T	+64bp	indel	protein altering variant	4481	1494	-	-	true
Rv3508	PE_PGRS54	3935495	-	+369bp	insertion	inframe insertion	4490-4491	1497	-	-	true
Rv3511	PE_PGRS55	3941517	-	+9bp	insertion	inframe insertion	1900-1901	634	-	-	true
Rv3514	PE_PGRS57	3945965	T	C	SNV	missense variant	172	58	Ttt/Ctt	F/L	true
Rv3514	PE_PGRS57	3947119	A	G	SNV	synonymous variant	1326	442	caA/caG	Q	true
Rv3514	PE_PGRS57	3947749	-	-240bp	deletion	inframe deletion	1956-2195	652-732	-	-	true
Rv3514	PE_PGRS57	3948203	A	G	SNV	missense variant	2410	804	Atc/Gtc	I/V	true
Rv3514	PE_PGRS57	3948371	G	A	SNV	missense variant	2578	860	Ggc/Agc	G/S	true
Rv3514	PE_PGRS57	3948955	-	-21bp	deletion	inframe deletion	3162-3182	1054-1061	-	-	true
Rv3514	PE_PGRS57	3948979	-	-12bp	deletion	inframe deletion	3186-3197	1062-1066	-	-	true
Rv3514	PE_PGRS57	3948998	-	-17bp	indel	protein altering variant	3205-3221	1069-1074	-	-	true
Rv3514	PE_PGRS57	3949020	-	-49bp	indel	protein altering variant	3227-3275	1076-1092	-	-	true
Rv3514	PE_PGRS57	3949073	-	-71bp	indel	protein altering variant	3280-3350	1094-1117	-	-	true
Rv3514	PE_PGRS57	3949148	ACCGGC	GG	indel	frameshift variant	3355-3360	1119-1120	ACCGGC/GG	TG/X	true
Rv3514	PE_PGRS57	3949156	CA	-	deletion	frameshift variant	3363-3364	1121-1122	ggCAcc/ggcc	GT/GX	true
Rv3514	PE_PGRS57	3949164	-	-39bp	indel	frameshift variant	3371-3409	1124-1137	-	-	true
Rv3514	PE_PGRS57	3949207	-	-33bp	indel	frameshift variant	3414-3446	1138-1149	-	-	true
Rv3514	PE_PGRS57	3949245	GCA	-	deletion	inframe deletion	3452-3454	1151-1152	gGCAcc/gcc	GT/A	true
Rv3514	PE_PGRS57	3949252	-	-25bp	indel	protein altering variant	3459-3483	1153-1161	-	-	true
Rv3514	PE_PGRS57	3949283	-	+11bp; -56bp	indel	protein altering variant	3490-3545	1164-1182	-	-	true
Rv3514	PE_PGRS57	3949344	-	-9bp	indel	protein altering variant	3551-3559	1184-1187	-	-	true
Rv3514	PE_PGRS57	3949356	-	-10bp	indel	protein altering variant	3563-3572	1188-1191	-	-	true
Rv3514	PE_PGRS57	3949374	-	-9bp	deletion	inframe deletion	3581-3589	1194-1197	-	-	true
Rv3514	PE_PGRS57	3949392	ACG	-	deletion	inframe deletion	3599-3601	1200-1201	aACGcc/acc	NA/T	true
Rv3514	PE_PGRS57	3949399	CGCC	G	indel	protein altering variant	3606-3609	1202-1203	ggCGCC/ggG	GA/G	true
Rv3514	PE_PGRS57	3949407	-	-26bp	indel	protein altering variant	3614-3639	1205-1213	-	-	true
Rv3514	PE_PGRS57	3949437	ACG	C	indel	frameshift variant	3644-3646	1215-1216	aACGcg/aCcg	NA/TX	true
Rv3514	PE_PGRS57	3949444	-	-12bp	indel	frameshift variant	3651-3662	1217-1221	-	-	true
Rv3514	PE_PGRS57	3949463	-	-20bp	indel	protein altering variant	3670-3689	1224-1230	-	-	true
Rv3514	PE_PGRS57	3949486	-	-42bp	indel	protein altering variant	3693-3734	1231-1245	-	-	true
Rv3514	PE_PGRS57	3949532	-	+11bp; -41bp	indel	protein altering variant	3739-3779	1247-1260	-	-	true
Rv3514	PE_PGRS57	3949578	CCAAC	AA	indel	protein altering variant	3785-3789	1262-1263	aCCAAC/aAA	TN/K	true
Rv3514	PE_PGRS57	3949586	-	-29bp	indel	protein altering variant	3793-3821	1265-1274	-	-	true
Rv3514	PE_PGRS57	3949619	-	-12bp	deletion	inframe deletion	3826-3837	1276-1279	-	-	true
Rv3514	PE_PGRS57	3949635	-	-13bp	indel	protein altering variant	3842-3854	1281-1285	-	-	true
Rv3514	PE_PGRS57	3949653	GCAA	C	indel	protein altering variant	3860-3863	1287-1288	aGCAAc/aCc	SN/T	true
Rv3514	PE_PGRS57	3949665	CCG	-	deletion	inframe deletion	3872-3874	1291-1292	aCCGgc/agc	TG/S	true
Rv3514	PE_PGRS57	3949672	CAC	-	deletion	inframe deletion	3879-3881	1293-1294	ggCACc/ggc	GT/G	true
Rv3514	PE_PGRS57	3949679	-	-13bp	indel	protein altering variant	3886-3898	1296-1300	-	-	true
Rv3514	PE_PGRS57	3949696	GGGCGA	-	deletion	inframe deletion	3903-3908	1301-1303	ggGGGCGAc/ggc	GGD/G	true
Rv3514	PE_PGRS57	3949705	-	-45bp	indel	protein altering variant	3912-3956	1304-1319	-	-	true
Rv3514	PE_PGRS57	3949756	CACC	-	deletion	frameshift variant	3963-3966	1321-1322	ggCACC/gg	GT/X	true
Rv3514	PE_PGRS57	3949763	-	-49bp	indel	frameshift variant	3970-4018	1324-1340	-	-	true
Rv3514	PE_PGRS57	3949849	CG	AA	substitution	missense variant	4056-4057	1352-1353	acCGgc/acAAgc	TG/TS	true
Rv3595c	PE_PGRS59	4037563	T	-	deletion	frameshift variant	488	163	aAc/ac	N/X	true
Rv3611	-	4052935	-	-23bp	indel	coding sequence variant,5 prime UTR variant	?-8	?-3	-	-	true
Rv3611	-	4052966	-	-22bp	indel	frameshift variant	17-38	6-13	-	-	true
Rv3611	-	4052989	-	-178bp	deletion	frameshift variant	40-217	14-73	-	-	true

## Sheet: H37RaSD-unique
Locus Tag	Gene Name	Position	Reference	Variant	Type	Consequence	CDS Position	Codon Position	Codon	Amino Acid	H37Ra-specific	Notes
Rv0279c	PE_PGRS4	336695	ATTCCCA	+11bp	indel	frameshift variant	2373-2379	791-793	-	-	false
Rv0279c	PE_PGRS4	336705	GTGTCA	+9bp	indel	protein altering variant	2364-2369	788-790	-	-	false
Rv0383c	-	459399	A	C	SNV	upstream gene variant	-84	-	-	-	false	Found in multiple strains of H37Rv (see Ioerger & co, 2010); Masked by 55bp deletion in H37RaJH
Rv1450c	PE_PGRS27	1633531	-	+207bp	insertion	inframe insertion	1097-1098	366	-	-	false
Rv1764	-	1997209	-	+1358bp	insertion	stop gained,frameshift variant	782-783	261	-	-	true	Insertion of IS6110
Rv3303c	lpdA	3690951	-	+174bp	insertion	upstream gene variant	-12	-	-	-	false	tandem repeat copy number variant
Rv3304	-	3690951	-	+174bp	insertion	upstream gene variant	-190	-	-	-	false	tandem repeat copy number variant
Rv3343c	PPE54	3730412	-	+1728bp	insertion	inframe insertion	6524-6525	2175	-	-	true	tandem duplication with respect to H37Rv
Rv3508	PE_PGRS54	3935335	T	+73bp	indel	protein altering variant	4331	1444	-	-	true
Rv3508	PE_PGRS54	3935341	GCAACGC	+28bp	indel	protein altering variant	4337-4343	1446-1448	-	-	true
Rv3508	PE_PGRS54	3935353	CC	+14bp	indel	protein altering variant	4349-4350	1450	-	-	true
Rv3508	PE_PGRS54	3935363	-	+15bp	insertion	inframe insertion	4358-4359	1453	-	-	true
Rv3508	PE_PGRS54	3935368	GG	+11bp	indel	inframe insertion	4364-4365	1455	-	-	true
Rv3508	PE_PGRS54	3935375	-	TGTTCC	insertion	inframe insertion	4370-4371	1457	ggc/ggTGTTCCc	G/GVP	true
Rv3508	PE_PGRS54	3935379	AC	+11bp	indel	protein altering variant	4375-4376	1459	-	-	true
Rv3508	PE_PGRS54	3935402	T	+52bp	indel	inframe insertion	4398	1466	-	-	true
Rv3508	PE_PGRS54	3935407	-	+12bp	insertion	protein altering variant	4402-4403	1468	-	-	true
Rv3508	PE_PGRS54	3935412	CAGAA	+137bp	indel	protein altering variant	4408-4412	1470-1471	-	-	true
Rv3508	PE_PGRS54	3935420	A	+14bp	indel	frameshift variant	4416	1472	-	-	true
Rv3508	PE_PGRS54	3935424	ACA	+38bp	indel	frameshift variant	4420-4422	1474	-	-	true
Rv3508	PE_PGRS54	3935430	GTG	+55bp	indel	frameshift variant	4426-4428	1476	-	-	true
Rv3508	PE_PGRS54	3935436	-	+41bp; -9bp	indel	frameshift variant	4432-4440	1478-1480	-	-	true
Rv3508	PE_PGRS54	3935449	C	GCCAAGG	indel	protein altering variant	4445	1482	gCc/gGCCAAGGc	A/GQG	true
Rv3508	PE_PGRS54	3935453	-	GGC	insertion	inframe insertion	4448-4449	1483	ggc/ggGGCc	G/GA	true
Rv3508	PE_PGRS54	3935457	-	GG	insertion	frameshift variant	4452-4453	1484-1485	-/GG	-/X	true
Rv3508	PE_PGRS54	3935460	-	CGCC	insertion	frameshift variant	4455-4456	1485-1486	-/CGCC	-/RX	true
Rv3508	PE_PGRS54	3935464	GTGA	+37bp	indel	protein altering variant	4460-4463	1487-1488	-	-	true
Rv3508	PE_PGRS54	3935474	CCAA	+34bp	indel	protein altering variant	4470-4473	1490-1491	-	-	true
Rv3508	PE_PGRS54	3935483	CATC	+25bp	indel	protein altering variant	4479-4482	1493-1494	-	-	true
Rv3508	PE_PGRS54	3935492	-	CATC	insertion	frameshift variant	4487-4488	1496	ggg/ggCATCg	G/GIX	true
Rv3508	PE_PGRS54	3935495	-	GGGGA	insertion	frameshift variant	4490-4491	1497	gcc/gcGGGGAc	A/AGX	true
Rv3514	PE_PGRS57	3947753	AA	GG	substitution	missense variant	1960-1961	654	AAg/GGg	K/G	false
Rv3514	PE_PGRS57	3947771	A	G	SNV	missense variant	1978	660	Agt/Ggt	S/G	false
Rv3514	PE_PGRS57	3947789	A	G	SNV	missense variant	1996	666	Agc/Ggc	S/G	false
Rv3514	PE_PGRS57	3947798	A	G	SNV	missense variant	2005	669	Agc/Ggc	S/G	false
Rv3514	PE_PGRS57	3947814	GCA	ACG	substitution	missense variant	2021-2023	674-675	gGCAga/gACGga	GR/DG	true
Rv3514	PE_PGRS57	3947822	A	G	SNV	missense variant	2029	677	Agc/Ggc	S/G	false
Rv3514	PE_PGRS57	3947828	A	G	SNV	missense variant	2035	679	Acc/Gcc	T/A	false
Rv3514	PE_PGRS57	3947989	-	+111bp	insertion	inframe insertion	2195-2196	732	-	-	true
Rv3514	PE_PGRS57	3948054	A	G	SNV	missense variant	2261	754	gAc/gGc	D/G	false
