# Supplementary material for: SMRT genome assembly corrects reference errors, resolving the genetic basis of virulence in Mycobacterium tuberculosis
Source: BMC Genomics. 2017 Apr 17;18:302. doi: 10.1186/s12864-017-3687-5 (PMC5393005; doi:10.1186/s12864-017-3687-5)
Supplement: Supplementary file 4 — Computer Code used for Analyses. Workflow and scripts to run variant comparisons and related analyses. May be extracted using 7zip (http://www.7-zip.org/). (TAR 50 kb) [file 12864_2017_3687_MOESM4_ESM.tar]

Archive with 23 entries (16 files):
- S4_analysis-code-1.0.0-rc.3
- S4_analysis-code-1.0.0-rc.3/Makefile
- S4_analysis-code-1.0.0-rc.3/README.md
- S4_analysis-code-1.0.0-rc.3/analysis
- S4_analysis-code-1.0.0-rc.3/analysis/assembly-qc
- S4_analysis-code-1.0.0-rc.3/analysis/assembly-qc/Makefile
- S4_analysis-code-1.0.0-rc.3/analysis/reference-comparison
- S4_analysis-code-1.0.0-rc.3/analysis/reference-comparison/Makefile
- S4_analysis-code-1.0.0-rc.3/analysis/variants
- S4_analysis-code-1.0.0-rc.3/analysis/variants/.gitignore
- S4_analysis-code-1.0.0-rc.3/analysis/variants/Makefile
- S4_analysis-code-1.0.0-rc.3/analysis/variants/journal.pone.0002375.t002.corrected.txt
- S4_analysis-code-1.0.0-rc.3/analysis/variants/journal.pone.0002375.t002.txt
- S4_analysis-code-1.0.0-rc.3/analysis/variants/sdsu-novel.mk
- S4_analysis-code-1.0.0-rc.3/analysis/variants/vep.mk
- S4_analysis-code-1.0.0-rc.3/analysis/variants/zheng2008.mk
- S4_analysis-code-1.0.0-rc.3/config.mk
- S4_analysis-code-1.0.0-rc.3/include
- S4_analysis-code-1.0.0-rc.3/include/lofreq.mk
- S4_analysis-code-1.0.0-rc.3/include/pb-minor-variants.mk
- S4_analysis-code-1.0.0-rc.3/include/pbhoney.mk
- S4_analysis-code-1.0.0-rc.3/resources
- S4_analysis-code-1.0.0-rc.3/resources/Makefile
