# Supplementary material for: SMRT genome assembly corrects reference errors, resolving the genetic basis of virulence in Mycobacterium tuberculosis
Source: BMC Genomics. 2017 Apr 17;18:302. doi: 10.1186/s12864-017-3687-5 (PMC5393005; doi:10.1186/s12864-017-3687-5)
Supplement: Supplementary file 4 — Computer Code used for Analyses. Workflow and scripts to run variant comparisons and related analyses. May be extracted using 7zip (http://www.7-zip.org/). (TAR 50 kb) [file 12864_2017_3687_MOESM4_ESM.tar › S4_analysis-code-1.0.0-rc.3/Makefile]

.ONESHELL:

define usage
column -t -s '	' << EOF
help	this help menu
all	run analyses starting from the finished assembly
resources	download reference sequences used in this study
variant-analysis	run the variant comparisons
reference-comparison	run the H37Ra reference comparison
report	build manuscript
submission	create submission
EOF
endef

include config.mk

VPATH += \
 $(topsrcdir)/analysis/variants \
 $(topsrcdir)/analysis/variants/current

help:
	@$(usage)

all: variant-analysis reference-comparison

.PHONY: variant-analysis
variant-analysis: resources
	$(MAKE) -C analysis/variants

.PHONY: reference-comparison
reference-comparison: resources
	$(MAKE) -C analysis/reference-comparison

.PHONY: resources
resources:
	$(MAKE) -C resources

.PHONY: report
report: variant-analysis
	$(MAKE) -C doc

DESTDIR ?= $(CURDIR)/submission/$(VERSION)

.PHONY: submission
submission: raw-variants annotated-variants code-dist
	mkdir -p $(DESTDIR)
	$(MAKE) -C doc
	cp doc/paper.submission.tex $(DESTDIR)/main.tex
	cp doc/references.bib $(DESTDIR)/
	cp doc/paper.pdf "$(DESTDIR)/Reference PDF.pdf" # BMC's request
	cp doc/Supplemental.pdf $(DESTDIR)/S1_supplementary-note.pdf
	mkdir -p $(DESTDIR)/assets
	cp doc/assets/figure?-*.pdf $(DESTDIR)/assets/
	tar -C submission -c $(VERSION) -O | gzip > H37Ra-$(VERSION).tar.gz

.PHONY: raw-variants
raw-variants: $(DESTDIR)/S2_raw-variants.zip

$(DESTDIR)/S2_raw-variants.zip: \
analysis/reference-comparison/$(ASM)-$(H37Ra).vcf \
analysis/variants/$(ASM)-H37Rv.vcf \
analysis/variants/$(H37Ra)-H37Rv.vcf \

	$(RM) $@
	dir=$(@:.zip=)
	mkdir -p $$dir
	cp $^ $$dir
	cd $(DESTDIR) && zip -r $(@F) $(@F:.zip=) && cd $(CURDIR)
	$(RM) -r $$dir


.PHONY: annotated-variants
annotated-variants: $(DESTDIR)/S3_annotated-variants.xlsx

.INTERMEDIATE: \
 $(ASM)-unique.final.xlsx \
 $(H37Ra)-unique.final.xlsx \
 common.final.xlsx
$(DESTDIR)/S3_annotated-variants.xlsx: \
                      $(ASM)-unique.final.xlsx \
                      $(H37Ra)-unique.final.xlsx \
                      common.final.xlsx
	@mkdir -p $(DESTDIR)/S3_annotated-variants
	mv $^ $(DESTDIR)/S3_annotated-variants/
	@echo "****************************************************************"
	@echo "Please go into $(DESTDIR)/S3_annotated-variants
	and combine the xlsx files therein to make $@.
	Afterwards, please delete the S3_annotated-variants folder."
	@echo "****************************************************************"
	@exit 1


.PHONY: code-dist
code-dist: $(DESTDIR)/S4_analysis-code.tar

$(DESTDIR)/S4_analysis-code.tar:
	git archive --prefix=$(@F:.tar=)-$(VERSION)/ HEAD \
	README.md \
	Makefile \
	config.mk \
	analysis \
	resources \
	include \
	-o $@


%.final.tsv: %.filtered.tsv %.Ra-specific.filtered.tsv
	$(RM) $@
	echo "Locus Tag	Gene Name	Position	Reference	Variant	Type	Consequence	CDS Position	Codon Position	Codon	Amino Acid	H37Ra-specific" > $@
	IFS=$$'\n'
	while read line
	do
		grep "$$line" $(word 2,$^) > /dev/null
		if [ $$? -eq 0 ]
		then
			echo "$$line	true" >> $@
		else
			echo "$$line	false" >> $@
		fi
	done < $<

%.tsv: %.vep
	vepretty $< | sort | uniq > $@

%.xlsx: %.tsv
	libreoffice \
	--infilter="Text - txt - csv (StarCalc):9,,0,1," \
	--convert-to xlsx $<

%: %.gz
	gunzip -c $< > $@
