# Supplementary material for: SMRT genome assembly corrects reference errors, resolving the genetic basis of virulence in Mycobacterium tuberculosis
Source: BMC Genomics. 2017 Apr 17;18:302. doi: 10.1186/s12864-017-3687-5 (PMC5393005; doi:10.1186/s12864-017-3687-5)
Supplement: Supplementary file 4 — Computer Code used for Analyses. Workflow and scripts to run variant comparisons and related analyses. May be extracted using 7zip (http://www.7-zip.org/). (TAR 50 kb) [file 12864_2017_3687_MOESM4_ESM.tar › S4_analysis-code-1.0.0-rc.3/README.md]

This is the project repository for the study "SMRT Genome Assembly Corrects Reference Errors, Resolving the Genetic Basis of Virulence in *Mycobacterium tuberculosis*".

It contains all available source code, including that used for the automated analyses.

Run `make` or `make help` in this directory to see available commands.
The manuscript sources are not provided with the article's supplemental materials, so some commands relying on them will not function in this case.

# Analysis Prerequisites

* GNU make
* biodiff: https://gitlab.com/LPCDRP/biodiff
* Ensembl Variant Effect Predictor, with cache file for *Mycobacterium tuberculosis* H37Rv
* bcftools (>= 1.0)
