# Supplementary material for: SMRT genome assembly corrects reference errors, resolving the genetic basis of virulence in Mycobacterium tuberculosis
Source: BMC Genomics. 2017 Apr 17;18:302. doi: 10.1186/s12864-017-3687-5 (PMC5393005; doi:10.1186/s12864-017-3687-5)
Supplement: Supplementary file 4 — Computer Code used for Analyses. Workflow and scripts to run variant comparisons and related analyses. May be extracted using 7zip (http://www.7-zip.org/). (TAR 50 kb) [file 12864_2017_3687_MOESM4_ESM.tar › S4_analysis-code-1.0.0-rc.3/analysis/assembly-qc/Makefile]

selfdir := $(dir $(abspath $(lastword $(MAKEFILE_LIST))))

include $(selfdir)/../../config.mk

vpath %.fastq $(topsrcdir)/analysis/assembly/hgap/data
vpath %.fasta $(topsrcdir)/analysis/assembly

# Set the inputReads and reference -- change at your leisure
inputReads ?= filtered_subreads.fastq
reference ?= final.fasta

# The following parameters are based on those used by Booher and
# colleagues [1] for validating their assembly.
# Thanks to Jason Chin for pointing me to this paper.
#
# 1. Booher N, Carpenter S, Sebra R, Wang L, Salzberg S, Leach J, Bogdanove A.
# 30/10/2015. M Gen 1(4): doi:10.1099/mgen.0.000032 
# 
# --- Afif Elghraoui <aelghraoui@sdsu.edu>

# Buffer around breaks reads must fall within to become clustered
TAILS_BUFFER ?= 1000
# Minimum number of reads
TAILS_MINBREADS ?= 6
# Minimum number of unique ZMWs
TAILS_MINZMWS ?= 6
# Minimum mapping quality of a read and its tail to consider
TAILS_MINMAPQ ?= 1

all: $(basename $(notdir $(reference))).hon.tails

include $(topsrcdir)/include/pbhoney.mk
