# Supplementary material for: SMRT genome assembly corrects reference errors, resolving the genetic basis of virulence in Mycobacterium tuberculosis
Source: BMC Genomics. 2017 Apr 17;18:302. doi: 10.1186/s12864-017-3687-5 (PMC5393005; doi:10.1186/s12864-017-3687-5)
Supplement: Supplementary file 4 — Computer Code used for Analyses. Workflow and scripts to run variant comparisons and related analyses. May be extracted using 7zip (http://www.7-zip.org/). (TAR 50 kb) [file 12864_2017_3687_MOESM4_ESM.tar › S4_analysis-code-1.0.0-rc.3/analysis/reference-comparison/Makefile]

selfdir := $(dir $(abspath $(lastword $(MAKEFILE_LIST))))

include $(selfdir)/../../config.mk

vpath %.fastq $(topsrcdir)/analysis/assembly/hgap/data

inputReads ?= filtered_subreads.fastq
reference=$(H37Ra).fasta

all: $(basename $(reference)).hon.tails $(ASM)-stats.txt $(ASM)-$(H37Ra).vcf 

include $(topsrcdir)/include/pbhoney.mk

$(ASM)-stats.txt: $(ASM)-$(H37Ra).vcf
	bcftools stats $< > $@

$(ASM)-$(H37Ra).vcf: $(reference) $(ASM).fasta
	biodiff $^ | bcftools norm --fasta-ref $< - > $@
