# Supplementary material for: SMRT genome assembly corrects reference errors, resolving the genetic basis of virulence in Mycobacterium tuberculosis
Source: BMC Genomics. 2017 Apr 17;18:302. doi: 10.1186/s12864-017-3687-5 (PMC5393005; doi:10.1186/s12864-017-3687-5)
Supplement: Supplementary file 4 — Computer Code used for Analyses. Workflow and scripts to run variant comparisons and related analyses. May be extracted using 7zip (http://www.7-zip.org/). (TAR 50 kb) [file 12864_2017_3687_MOESM4_ESM.tar › S4_analysis-code-1.0.0-rc.3/analysis/variants/Makefile]

selfdir := $(dir $(abspath $(lastword $(MAKEFILE_LIST))))

include $(selfdir)/../../config.mk


reference_comparisons = $(ASM)-H37Rv.vcf $(H37Ra)-H37Rv.vcf
auxiliary_comparisons = $(auxiliary_virulent:%=%-H37Rv.vcf)

all: \
 $(ASM)-unique.filtered.vep \
 $(H37Ra)-unique.filtered.vep \
 common.filtered.vep \
 zheng2008/hc-genes-breakdown \
 current/hc-genes-breakdown \
 $(ASM)-novel-virulent-known.vcf \
 ;

hc-genes-breakdown := $(foreach type,supported contradicted adjusted erroneous,hc-genes.$(type).txt)

zheng2008/hc-genes-breakdown: export virulence-associated-variants = CDC1551-H37Rv.vcf.gz
current/hc-genes-breakdown: export virulence-associated-variants = $(auxiliary_comparisons:%=%.gz)

%/hc-genes-breakdown: $(addprefix %/,$(hc-genes-breakdown));
$(addprefix %/,$(hc-genes-breakdown)): $(ASM)-unique.vcf.gz $(H37Ra)-unique.vcf.gz common.vcf.gz $(reference_comparisons:%=%.gz) $(auxiliary_comparisons:%=%.gz)
	export VPATH="$(VPATH) $(selfdir)";  \
	export MAKEFLAGS="-I $(selfdir) $(MAKEFLAGS)"; \
	mkdir -p $* && cd $* \
	&& $(MAKE) -f $(selfdir)/zheng2008.mk $(hc-genes-breakdown)

include vep.mk

$(ASM)-unique.vcf: $(ASM)-H37Rv.vcf.gz $(H37Ra)-H37Rv.vcf.gz
	bcftools isec --collapse none --complement --write 1 $^ > $@

$(H37Ra)-unique.vcf: $(H37Ra)-H37Rv.vcf.gz $(ASM)-H37Rv.vcf.gz
	bcftools isec --collapse none --complement --write 1 $^ > $@

common.vcf: $(H37Ra)-H37Rv.vcf.gz $(ASM)-H37Rv.vcf.gz
	bcftools isec --collapse none --nfiles =2 --write 1 $^ > $@

include sdsu-novel.mk

$(foreach sample,$(ASM) $(H37Ra) $(auxiliary_virulent), \
 $(eval \
$(sample)-H37Rv.vcf: H37Rv.fasta $(sample).fasta \
 ) \
)

$(reference_comparisons) $(auxiliary_comparisons):
	biodiff $^ | bcftools norm --fasta-ref $< - > $@

.INTERMEDIATE: $(H37Ra)-H37Rv.vcf $(ASM)-H37Rv.vcf
.PRECIOUS: $(ASM)-unique.vcf $(H37Ra)-unique.vcf common.vcf %.vep $(addprefix %/,$(hc-genes-breakdown))
