# Supplementary material for: SMRT genome assembly corrects reference errors, resolving the genetic basis of virulence in Mycobacterium tuberculosis
Source: BMC Genomics. 2017 Apr 17;18:302. doi: 10.1186/s12864-017-3687-5 (PMC5393005; doi:10.1186/s12864-017-3687-5)
Supplement: Supplementary file 4 — Computer Code used for Analyses. Workflow and scripts to run variant comparisons and related analyses. May be extracted using 7zip (http://www.7-zip.org/). (TAR 50 kb) [file 12864_2017_3687_MOESM4_ESM.tar › S4_analysis-code-1.0.0-rc.3/analysis/variants/journal.pone.0002375.t002.corrected.txt]

"H37Ra gene"  H37Ra gene product Variation H37Rv Locus H37Rv gene product    
MRA_0011 IS6110 transposase insertion Rv0010c up membrane protein       
MRA_0012 IS6110 hypothetical protein insertion Rv0010c up membrane protein      
MRA_0040 conserved integral membrane protein SNV Rv0037c integral membrane protein     
MRA_0042 up conserved transmembrane protein SNV Rv0039c up transmembrane protein     
MRA_0105 peptide synthetase SNV Rv0101 peptide syntherase Nrp       
MRA_0131 PE-PGRS SNV Rv0124 PE-PGRS          
MRA_0197 dihydroxy-acid dehydratase SNV Rv0189c dihydroxy-acid dehydratase        
MRA_0288 PE-PGRS family protein insertion+deletion+SNV Rv0279c PE-PGRS        
MRA_0391 up conserved secreted protein deletion Rv0383c up Conserved secreted protein    
MRA_0585 PE-PGRS SNV Rv0578c PE-PGRS          
MRA_0646 hypothetical protein deletion Rv0635 hypothetical protein        
MRA_0648 hypothetical protein insertion Rv0637 hypothetical protein        
MRA_0767 two component system response transcriptional positive regulator PhoP SNV Rv0757 PhoP   
MRA_0885 PPE family protein insertion Rv0878c PPE        
MRA_0887 marr-family transcriptional regulatory protein SNV Rv0880 Transcriptional regulatory protein(MarR)     
MRA_0984 PE-PGRS SNV Rv0977 PE-PGRS          
MRA_1014 up para-aminobenzoate synthase component I SNV Rv1005c up para-aminobenzoate synthase component I  
MRA_1015 up hypothetical protein SNV Rv1006 up hypothetical protein      
MRA_1029 hypothetical protein SNV Rv1021 hypothetical protein        
MRA_1078 PE-PGRS family protein SNV Rv1068c PE-PGRS        
MRA_1102 PE-PGRS family protein insertion+SNV Rv1091 PE-PGRS        
MRA_1106 up PhoH-like protein PhoH2 SNV Rv1095 up PhoH2      
MRA_1205A PPE deletion Rv1196 PPE          
MRA_1395 up PE SNV Rv1386 up PE        
MRA_1459 PE-PGRS insertion+SNV Rv1450c PE-PGRS          
MRA_1766 putative phospholipase C 4 PlcD insertion Rv1755c up PlcD     
MRA_1767 IS6110 transposase insertion Rv1755c up PlcD        
MRA_1768 IS6110 hypothetical protein insertion Rv1755c up PlcD       
MRA_1768A hypothetical protein insertion Rv1755c up PlcD        
MRA_1772 PE-PGRS insertion Rv1759c PE-PGRS          
MRA_1779 disrupted IS6110 transposase insertion Rv1764       
MRA_1815 up PPE SNV Rv1802 up PPE        
MRA_1940 hypothetical protein deletion Rv1929c hypothetical protein        
MRA_2063 polyketide synthase Pks12 SNV Rv2048c polyketide synthase Pks12      
MRA_2082 up beta-lactamase SNV Rv2068c up Beta-lactamase BlaC       
MRA_2083 up RNA polymerase sigma-70 factor SNV Rv2069 up RNA polymerase sigma-70 factor  
MRA_2113 PE-PGRS insertion Rv2098c	PE_PGRS36
MRA_2376 PPE insertion Rv2351c
MRA_2420 PE-PGRS SNV Rv2396 PE-PGRS          
MRA_2447 up nicotinic acid mononucleotide adenyltransferase SNV Rv2421c up nicotinic acid mononucleotide adenyltransferase  
MRA_2678 IS6110 transposase SNV Rv2649 IS6110 transposase        
MRA_2759 up alanine and arginine rich protein SNV Rv2733c alanine and arginine rich protein 
MRA_2760 up hypothetical protein SNV Rv2734 hypothetical protein       
MRA_2849 up hypothetical protein insertion Rv2825c up hypothetical protein      
MRA_3085 up putative glutaredoxin NrdH deletion Rv3053c up putative glutaredoxin NrdH    
MRA_3225 hypothetical protein deletion Rv3191c
MRA_3225 hypothetical protein deletion Rv3192
MRA_3344 up dihydrolipoamide dehydrogenase LpdA insertion Rv3303c up dihydrolipoamide dehydrogenase
MRA_3384 PPE deletion Rv3343c PPE          
MRA_3391 PPE insertion Rv3350c PPE          
MRA_3428 PE-PGRS deletion Rv3388 PE-PGRS          
MRA_3428A hypothetical protein insertion+SNV Rv3389c dehydrogenase         
MRA_3547 PE-PGRS SNV Rv3507 PE-PGRS          
MRA_3548 PE-PGRS insertion Rv3508 PE-PGRS          
MRA_3553 PE-PGRS insertion+deletion+SNV Rv3514 PE-PGRS          
MRA_3635 PE-PGRS deletion Rv3595c PE-PGRS
MRA_3649 up cell division protein deletion+SNV Rv3611
MRA_3918 alanine and proline rich protein SNV Rv3879c arginine and proline rich protein  
"Synonymous SNV in coding region"              
MRA_2218 carbohydrate kinase CbhK SNV Rv2202c carbohydrate kinase CbhK      
MRA_3062 hypothetical protein SNV Rv3031 hypothetical protein        
