# Supplementary material for: SMRT genome assembly corrects reference errors, resolving the genetic basis of virulence in Mycobacterium tuberculosis
Source: BMC Genomics. 2017 Apr 17;18:302. doi: 10.1186/s12864-017-3687-5 (PMC5393005; doi:10.1186/s12864-017-3687-5)
Supplement: Supplementary file 4 — Computer Code used for Analyses. Workflow and scripts to run variant comparisons and related analyses. May be extracted using 7zip (http://www.7-zip.org/). (TAR 50 kb) [file 12864_2017_3687_MOESM4_ESM.tar › S4_analysis-code-1.0.0-rc.3/analysis/variants/sdsu-novel.mk]

# Checking for novel variants in our ("SDSU") H37Ra assembly
#
# Novel variants are all those in the $(ASM)-unique.vcf file,
# but some manual summarization was done to make it more palatable.


# This rule pulls out mutations unique to our assembly of H37Ra that
# also exist in virulent samples.
$(ASM)-novel-virulent-known.vcf: $(ASM)-unique.vcf.gz $(auxiliary_comparisons:%=%.gz)
	bcftools isec \
	--collapse none \
	--nfiles ~1 `# variants that are in the first file` \
	--nfiles +2 `# variants that are in at least two files` \
	--write 1 $^ > $@
