# Supplementary material for: SMRT genome assembly corrects reference errors, resolving the genetic basis of virulence in Mycobacterium tuberculosis
Source: BMC Genomics. 2017 Apr 17;18:302. doi: 10.1186/s12864-017-3687-5 (PMC5393005; doi:10.1186/s12864-017-3687-5)
Supplement: Supplementary file 4 — Computer Code used for Analyses. Workflow and scripts to run variant comparisons and related analyses. May be extracted using 7zip (http://www.7-zip.org/). (TAR 50 kb) [file 12864_2017_3687_MOESM4_ESM.tar › S4_analysis-code-1.0.0-rc.3/analysis/variants/vep.mk]

.DELETE_ON_ERROR:
.ONESHELL:

VEP = variant_effect_predictor.pl
VEPFLAGS = --offline --cache --format vcf --force_overwrite
# default is VEP's own format
VEP_OUTPUT=

# --cache_version parameter is necessary because the program by default looks
# for the cache matching the program version and fails otherwise. The
# cache version is the number in the first part of the cache folder name
# See message dated 4 Feb 14:24 2015 at
# http://comments.gmane.org/gmane.science.biology.ensembl.devel/12351
VEPFLAGS += --cache_version 30

VEPFLAGS += --symbol
VEPFLAGS += --variant_class
VEPFLAGS += --flag_pick

%.annotated.vcf: VEP_OUTPUT=--vcf
%.vep %.annotated.vcf: %.vcf.in
	$(VEP) $(VEPFLAGS) $(VEP_OUTPUT) \
		--species mycobacterium_tuberculosis_h37rv \
		-i $< \
		-o $@

# Not pretty - I know.
%.filtered.vep: SHELL=bash
%.filtered.vep: %.vep
	variants=$$(grep -v '^##' $< | tail -n +2 | cut -f 1 | sort | uniq); \
	for var in $$variants; \
	do
		# If a variant is within a gene, it won't have the DISTANCE
		# attribute
		grep "$$var" $< | grep -v 'DISTANCE' > /dev/null
		if [ $$? -eq 0 ]; \
		then \
			grep "$$var" $< | grep -v 'DISTANCE' >> $@
		else \
			mindists=$$(grep "$$var" $< \
			           | grep 'upstream_gene_variant' \
			           | grep --only-matching \
			                  --perl-regexp 'DISTANCE=\K\d*' \
			           | sort -n | head -2); \
			mindist1=$$(echo $$mindists | cut -f 1 -d ' ')
			min1_line=$$(grep "$$var" $< \
			             | grep "DISTANCE=$$mindist1;")
			# Print the closest gene regardless
			echo "$$min1_line" >> $@
			# Only print the second hit if it shares the same
			# upstream intergenic region.
			min1_gene=$$(echo $$min1_line | cut -f 4 -d ' ' \
			             | sed s/Rv//)
			mindist2=$$(echo $$mindists | cut -f 2 -d ' '); \
			min2_line=$$(grep "$$var" $< \
			             | grep "DISTANCE=$$mindist2;"); \
			min2_gene=$$(echo $$min2_line | cut -f 4 -d ' ' \
			             | sed s/Rv//)
			if [[ $$min1_gene =~ c$$ ]]
			then
				locus1=$${min1_gene::-1}
				test $$min2_gene = "$$(expr $$locus1 + 1)" \
				&& echo "$$min2_line" >> $@
			else
				locus1=$$min1_gene
				test $$min2_gene = "$$(expr $$locus1 - 1)c" \
				&& echo "$$min2_line" >> $@
			fi
		fi; \
	done;
	sed -i 's/PICK=1;//' $@;

# The reference ID is very important -- if it doesn't exactly match what's
# in VEP's cache, then the program will fail.
# According to http://uswest.ensembl.org/info/data/ftp/index.html in the
# section "About the data", in the table row for FASTA, it says:
#---
# The header line in an FASTA dump files containing DNA sequence consists of
# the following attributes : coord_system:version:name:start:end:strand
#---
# The fasta header looks like this:
# >Chromosome dna:chromosome chromosome:GCA_000016145.1:Chromosome:1:4419977:1
#
# Somewhat unintuitively, the name is not "GCA_000016145.1", but rather
# "Chromosome". Making this subsitution in the ID field of the VCF file
# allows VEP to work.
#
# AE - 2015-11-22
%.vcf.in: %.vcf
	awk -v FS='	' -v OFS='	' \
	'/^[^#]/ { $$1="Chromosome"} {print $$0}' $< > $@

%.vcf.gz %.vcf.gz.tbi: %.vcf
	bgzip -c $< > $<.gz
	tabix -fp vcf $<.gz
