# Supplementary material for: SMRT genome assembly corrects reference errors, resolving the genetic basis of virulence in Mycobacterium tuberculosis
Source: BMC Genomics. 2017 Apr 17;18:302. doi: 10.1186/s12864-017-3687-5 (PMC5393005; doi:10.1186/s12864-017-3687-5)
Supplement: Supplementary file 4 — Computer Code used for Analyses. Workflow and scripts to run variant comparisons and related analyses. May be extracted using 7zip (http://www.7-zip.org/). (TAR 50 kb) [file 12864_2017_3687_MOESM4_ESM.tar › S4_analysis-code-1.0.0-rc.3/analysis/variants/zheng2008.mk]

# This should replicate the process that Zheng & co. followed to
# get their H37Ra-specific mutations. They're referred to here
# as Zheng & co.'s "high-confidence" mutations.

%.Ra-specific.vcf: %.vcf.gz $(virulence-associated-variants)
	bcftools isec --collapse none --complement --write 1 $^ > $@

hc-genes.erroneous.txt: hc-genes.txt $(foreach type,adjusted supported contradicted,hc-genes.$(type).txt)
	cat $(filter-out $<,$^) | sort | comm -23 $< - > $@

hc-genes.%.txt: mutant-genes.%.txt hc-genes.txt
	comm -12 $(word 2,$^) $< > $@

# "Adjusted genes" are those in which we both corroborate mutations and
# refute others or find novel mutations within.
mutant-genes.adjusted.txt: mutant-genes.common.txt mutant-genes.$(H37Ra).txt mutant-genes.$(ASM).txt
	echo $$(comm -12 $< mutant-genes.$(H37Ra).txt) \
	     $$(comm -12 $< mutant-genes.$(ASM).txt) \
	     $$(comm -12 mutant-genes.$(H37Ra).txt mutant-genes.$(ASM).txt) \
	| tr ' ' '\n' | sort | uniq > $@

mutant-genes.contradicted.txt: mutant-genes.adjusted.txt mutant-genes.$(H37Ra).txt mutant-genes.$(ASM).txt
	comm -23 $(filter-out $<,$^) | comm -13 $< - > $@

mutant-genes.supported.txt: mutant-genes.adjusted.txt mutant-genes.common.txt
	comm -13 $^ > $@

mutant-genes.$(ASM).txt: $(ASM)-unique.Ra-specific.filtered.vep
mutant-genes.$(H37Ra).txt: $(H37Ra)-unique.Ra-specific.filtered.vep
mutant-genes.common.txt: common.Ra-specific.filtered.vep

include vep.mk

$(foreach type,$(ASM) $(H37Ra) common, mutant-genes.$(type).txt):
	< $< cut --fields 4 | sort | uniq > $@

# The table is doi 10.1371/journal.pone.0002375.t002
# journal.pone.0002375.t002.txt was created by copying/pasting the table
# out of the main text. It was not provided in any machine-readable format.
hc-genes.txt: journal.pone.0002375.t002.corrected.txt
	grep --only-matching --perl-regexp 'Rv[0-9]{4}c?' $< | sort | uniq > $@
