# Supplementary material for: SMRT genome assembly corrects reference errors, resolving the genetic basis of virulence in Mycobacterium tuberculosis
Source: BMC Genomics. 2017 Apr 17;18:302. doi: 10.1186/s12864-017-3687-5 (PMC5393005; doi:10.1186/s12864-017-3687-5)
Supplement: Supplementary file 4 — Computer Code used for Analyses. Workflow and scripts to run variant comparisons and related analyses. May be extracted using 7zip (http://www.7-zip.org/). (TAR 50 kb) [file 12864_2017_3687_MOESM4_ESM.tar › S4_analysis-code-1.0.0-rc.3/config.mk]

topsrcdir := $(dir $(abspath $(lastword $(MAKEFILE_LIST))))

# Can't effectively do this because INCLUDE_DIRS is not read again
# after the initial invocation of Make.
#.INCLUDE_DIRS += $(topsrcdir)include

NPROC ?= $(shell nproc)
NPROC := $(NPROC)

SMRTROOT ?= /opt/smrtanalysis

H37Ra ?= H37RaJH
references = $(H37Ra) H37Rv
# Used as additional filters to narrow down H37Ra-specific variants
auxiliary_virulent = \
 H37RvBroad \
 H37RvSiena \
 H37RvTMC102 \
 CDC1551
# New H37Ra assembly
ASM ?= H37RaSD

VERSION := $(shell git describe HEAD 2>/dev/null \
                  || (basename $$PWD | cut -f2 -d'-') )

vpath %.fasta $(GROUPHOME)/resources $(GROUPHOME)/data/genomes $(topsrcdir)/resources

export

.PHONY: all clean distclean
.DELETE_ON_ERROR:
