# Supplementary material for: SMRT genome assembly corrects reference errors, resolving the genetic basis of virulence in Mycobacterium tuberculosis
Source: BMC Genomics. 2017 Apr 17;18:302. doi: 10.1186/s12864-017-3687-5 (PMC5393005; doi:10.1186/s12864-017-3687-5)
Supplement: Supplementary file 4 — Computer Code used for Analyses. Workflow and scripts to run variant comparisons and related analyses. May be extracted using 7zip (http://www.7-zip.org/). (TAR 50 kb) [file 12864_2017_3687_MOESM4_ESM.tar › S4_analysis-code-1.0.0-rc.3/include/lofreq.mk]

NPROC ?= $(shell nproc)
ALIGNMENT ?= aligned_reads.bam
REFERENCE ?= ec2.fasta

vpath %.fasta ../assembly/references/ec2/sequence
vpath %.bam ../assembly/methylation/data

### LOFREQ
LOFREQ = lofreq call-parallel --pp-threads $(NPROC)

LOFREQCALLINDELS=1

LOFREQFLAGS=
ifneq ($(LOFREQCALLINDELS),)
 LOFREQFLAGS += --call-indels
 ALIGNMENT = aligned_reads.recal.bam
endif
###

#GATK ?= GenomeAnalysisTK
GATK ?= java -Xmx30G -jar $$(which GenomeAnalysisTK)

variants.vcf: $(ALIGNMENT) $(REFERENCE)
	$(LOFREQ) $(LOFREQFLAGS) --ref $(word 2,$^) $< -o $@


aligned_reads.recal.bam: aligned_reads.bam $(REFERENCE) recalibration_report.grp
	$(GATK) \
	-T PrintReads \
	-R $(word 2,$^) \
	-I $< \
	-BQSR recalibration_report.grp \
	-o $@

#http://gatkforums.broadinstitute.org/gatk/discussion/2801/howto-recalibrate-base-quality-scores-run-bqsr

recalibration_report.grp: aligned_reads.bam $(REFERENCE) dummy-knownsites.vcf
	$(GATK) \
	-T BaseRecalibrator \
	-R $(word 2,$^) \
	-knownSites dummy-knownsites.vcf \
	--maximum_cycle_value 100000 \
	-I $< \
	-o $@

# This index is needed for GATK
$(subst .fasta,.dict,$(REFERENCE)): $(REFERENCE)
	picard-tools CreateSequenceDictionary R= $< O= $(dir $<)/$@

# There should be no variants because we are mapping the reads to the
# assembly they have produced.
dummy-knownsites.vcf: $(REFERENCE)
	biodiff $< $< > $@

.DELETE_ON_ERROR:

#PRECIOUS: recalibration_report.grp
