# Supplementary material for: SMRT genome assembly corrects reference errors, resolving the genetic basis of virulence in Mycobacterium tuberculosis
Source: BMC Genomics. 2017 Apr 17;18:302. doi: 10.1186/s12864-017-3687-5 (PMC5393005; doi:10.1186/s12864-017-3687-5)
Supplement: Supplementary file 4 — Computer Code used for Analyses. Workflow and scripts to run variant comparisons and related analyses. May be extracted using 7zip (http://www.7-zip.org/). (TAR 50 kb) [file 12864_2017_3687_MOESM4_ESM.tar › S4_analysis-code-1.0.0-rc.3/include/pb-minor-variants.mk]

selfdir := $(dir $(abspath $(lastword $(MAKEFILE_LIST))))

include $(selfdir)/../../config.mk

REFERENCE ?= ec2.fasta
ALIGNMENT ?= aligned_reads.cmp.h5

vpath %.fasta $(topsrcdir)/analysis/assembly/references/ec2/sequence
vpath %.cmp.h5 $(topsrcdir)/analysis/assembly/minor-variants/data

SHELL = $(SMRTROOT)/smrtcmds/bin/smrtshell

all: $(ALIGNMENT) $(REFERENCE)
	ConsensusTools.sh MinorVariants \
	--reference $(word 2,$^) \
	--numThreads $(NPROC) \
	-v \
	$(MINORVARIANTSFLAGS) \
	--cmp $< 2>&1 | tee minor-variants.log
