# Supplementary material for: SMRT genome assembly corrects reference errors, resolving the genetic basis of virulence in Mycobacterium tuberculosis
Source: BMC Genomics. 2017 Apr 17;18:302. doi: 10.1186/s12864-017-3687-5 (PMC5393005; doi:10.1186/s12864-017-3687-5)
Supplement: Supplementary file 4 — Computer Code used for Analyses. Workflow and scripts to run variant comparisons and related analyses. May be extracted using 7zip (http://www.7-zip.org/). (TAR 50 kb) [file 12864_2017_3687_MOESM4_ESM.tar › S4_analysis-code-1.0.0-rc.3/include/pbhoney.mk]

# Set the inputReads and reference -- change at your leisure
# inputReads ?= corrected.fastq
# reference ?= final.fasta

NPROC ?= $(shell nproc)

# These are default options for PBSuite 15.8.24

# Buffer around breaks reads must fall within to become clustered
TAILS_BUFFER ?= 1000
# Minimum number of reads
TAILS_MINBREADS ?= 3
# Minimum number of unique ZMWs
TAILS_MINZMWS ?= 3
# Minimum mapping quality of a read and its tail to consider
TAILS_MINMAPQ ?= 150

TAILSFLAGS = \
--buffer $(TAILS_BUFFER) \
--minBreads $(TAILS_MINBREADS) \
--minMapq $(TAILS_MINMAPQ) \
--minZMWs $(TAILS_MINZMWS)

PIEFLAGS = \
--nproc $(NPROC)

%.hon.tails: $(addprefix %.tails,.bam .bam.bai)
	Honey.py tails $(TAILSFLAGS) $< -o $@  2>&1 | tee tails.log

%.bam.bai: %.bam
	samtools index $<

%.bam: %.sam $(reference)
	samtools view -bt $(word 2,$^) $< \
	| samtools sort - > $@

%.sam: $(inputReads) $(reference)
	Honey.py pie $(PIEFLAGS) $< $(word 2,$^) -o $@ 2>&1 | tee pie.log

clean::
	$(RM) *.bam *.bai *.sam *.hon.h5

distclean:: clean
	$(RM) *.hon.spots *.hon.tails
