# Supplementary material for: SMRT genome assembly corrects reference errors, resolving the genetic basis of virulence in Mycobacterium tuberculosis
Source: BMC Genomics. 2017 Apr 17;18:302. doi: 10.1186/s12864-017-3687-5 (PMC5393005; doi:10.1186/s12864-017-3687-5)
Supplement: Supplementary file 4 — Computer Code used for Analyses. Workflow and scripts to run variant comparisons and related analyses. May be extracted using 7zip (http://www.7-zip.org/). (TAR 50 kb) [file 12864_2017_3687_MOESM4_ESM.tar › S4_analysis-code-1.0.0-rc.3/resources/Makefile]

selfdir := $(dir $(abspath $(lastword $(MAKEFILE_LIST))))

include $(selfdir)/../config.mk

entrez-efetch = https://eutils.ncbi.nlm.nih.gov/entrez/eutils/efetch.fcgi

sequences = $(references) $(auxiliary_virulent) H37RaSD

H37RaSD.fasta:     accession = CP016972.1
H37RaJH.fasta:     accession = NC_009525.1
H37Rv.fasta:       accession = NC_000962.3
H37RvBroad.fasta:  accession = NC_018143.2
H37RvSiena.fasta:  accession = NZ_CP007027.1
H37RvTMC102.fasta: accession = NZ_CP009480.1
CDC1551.fasta:     accession = NC_002755.2

all: $(sequences:%=%.fasta)

$(sequences:%=%.fasta):
	wget -O $@ "$(entrez-efetch)?db=nuccore&id=$(accession)&rettype=fasta"
